# Supplementary material for: Di­chlorido­(N,N-diethyl-4-{[(quinolin-2-yl)methyl­idene]amino-κ2 N,N′}aniline)mercury(II)
Source: Acta Crystallogr Sect E Struct Rep Online. 2014 May 3;70(Pt 6):m197. doi: 10.1107/S160053681400957X (PMC4051090; doi:10.1107/S160053681400957X)
Supplement: Supplementary file 1 [file e-70-0m197-sup1.cif]

##############################################################################
#                                                                            #
# This CIF contains the data in a paper accepted for publication in          #
# Acta Crystallographica Section E. It conforms to the requirements of       #
# Notes for Authors for Acta Crystallographica Section E, and has been       #
# peer reviewed under the auspices of the IUCr Commission on Journals.       #
#                                                                            #
# Full details of the Crystallographic Information File format               #
# are given in the paper "The Crystallographic Information File (CIF):       #
# a New Standard Archive File for Crystallography" by S. R. Hall, F. H.      #
# Allen and I. D. Brown [Acta Cryst. (1991), A47, 655-685].                  #
#                                                                            #
# The current version of the core CIF dictionary is obtainable from          #
# ftp://ftp.iucr.org/pub/cif_core.dic.                                       #
#                                                                            #
# Software is freely available for graphical display of the structure(s)     #
# in this CIF. For information consult the CIF software page                 #
# http://www.iucr.org/resources/cif/software.                                #
#                                                                            #
# This file may be used for bona fide research purposes within the           #
# scientific community so long as proper attribution is given to the journal # 
# article from which it was obtained.                                        #
#                                                                            #
##############################################################################
data_global
_audit_creation_method     'SHELXL97 (Sheldrick, 2008)'
_journal_date_recd_electronic     2014-04-06
_journal_date_accepted     2014-04-28
_journal_name_full     'Acta Crystallographica, Section E'
_journal_year     2014
_journal_volume     70
_journal_issue      6
_journal_page_first     m197
_journal_page_last     m197
_journal_paper_category     QM
_journal_paper_doi     10.1107/S160053681400957X
_journal_coeditor_code     ZS2295
_publ_contact_author_name     'Dr. Sahid Hussain'
_publ_contact_author_address
;
 Department of Chemistry
 Indian Institute of Technology Patna
 Patna, Bihar 800 013
 India
;
_publ_contact_author_email     ' sahid@iitp.ac.in '
_publ_contact_author_fax     '91-612-227-7383 '
_publ_contact_author_phone     '91-612-255-2022 '
_publ_section_title
;\
Dichlorido(<i>N</i>,<i>N</i>-diethyl-4-{[(quinolin-2-yl)methylidene]amino-\
\k^2^<i>N</i>,<i>N</i>'}aniline)mercury(II)
;
loop_
    _publ_author_name
    _publ_author_address
    'Md. Serajul Haque Faizi'
;
Department of Chemistry
Indian Institute of Technology Kanpur
Kanpur, UP 208 016
India
;
    'Sahid Hussain'
;
Department of Chemistry
Indian Institute of Technology Patna
Patna, Bihar 800 013
India
;
data_I
_database_code_depnum_ccdc_archive 'CCDC 999849'
_audit_creation_method     SHELXL-97
_chemical_name_systematic
;\
Dichlorido(<i>N</i>,<i>N</i>-diethyl-4-{[(quinolin-2-yl)methylidene]amino-\
\k^2^<i>N</i>,<i>N</i>'}aniline)mercury(II)
;
_chemical_name_common     ?
_chemical_formula_moiety     'C20 H21 Cl2 Hg N3'
_chemical_formula_sum     'C20 H21 Cl2 Hg N3'
_chemical_formula_iupac     '[Hg Cl2 (C20 H21 N3)]'
_chemical_formula_weight     574.89
_chemical_melting_point     ?
_symmetry_cell_setting     monoclinic
_symmetry_space_group_name_H-M     'P 21/n'
_symmetry_space_group_name_Hall     '-P 2yn'
loop_
    _symmetry_equiv_pos_as_xyz
    'x, y, z'
    '-x+1/2, y+1/2, -z+1/2'
    '-x, -y, -z'
    'x+1/2, -y+1/2, z+1/2'
_cell_length_a     8.8522(19)
_cell_length_b     9.474(2)
_cell_length_c     23.512(5)
_cell_angle_alpha     90.00
_cell_angle_beta     97.446(4)
_cell_angle_gamma     90.00
_cell_volume     1955.2(7)
_cell_formula_units_Z     4
_cell_measurement_reflns_used     999
_cell_measurement_theta_min     2.14
_cell_measurement_theta_max     28.16
_cell_measurement_temperature     100(2)
_exptl_crystal_description     Block
_exptl_crystal_colour     Yellow
_exptl_crystal_size_max     0.26
_exptl_crystal_size_mid     0.18
_exptl_crystal_size_min     0.13
_exptl_crystal_density_diffrn     1.953
_exptl_crystal_density_meas     ?
_exptl_crystal_density_method     'not measured'
_exptl_crystal_F_000     1104
_exptl_absorpt_coefficient_mu     8.154
_exptl_absorpt_correction_type     multi-scan
_exptl_absorpt_process_details     '(SADABS; Sheldrick, 2004)'
_exptl_absorpt_correction_T_min     0.2256
_exptl_absorpt_correction_T_max     0.4170
_exptl_special_details
;
;
_diffrn_ambient_temperature     100(2)
_diffrn_radiation_type     MoK\a
_diffrn_radiation_wavelength     0.71073
_diffrn_radiation_monochromator     graphite
_diffrn_measurement_device_type     'Bruker SMART APEX CCD'
_diffrn_measurement_method     '\w scans'
_diffrn_detector_area_resol_mean     ?
_diffrn_reflns_number     9875
_diffrn_reflns_av_R_equivalents     0.0340
_diffrn_reflns_av_sigmaI/netI     0.0380
_diffrn_reflns_theta_min     1.75
_diffrn_reflns_theta_max     25.00
_diffrn_reflns_theta_full     25.00
_diffrn_measured_fraction_theta_max     0.995
_diffrn_measured_fraction_theta_full     0.995
_diffrn_reflns_limit_h_min     -10
_diffrn_reflns_limit_h_max     7
_diffrn_reflns_limit_k_min     -11
_diffrn_reflns_limit_k_max     11
_diffrn_reflns_limit_l_min     -27
_diffrn_reflns_limit_l_max     27
_diffrn_standards_number     0
_diffrn_standards_interval_count     .
_diffrn_standards_interval_time     .
_diffrn_standards_decay_%     ?
_refine_special_details
;
Refinement of <i>F</i>^2^ against ALL reflections. The weighted <i>R</i>-factor
<i>wR</i> and goodness of fit <i>S</i> are based on <i>F</i>^2^, conventional
<i>R</i>-factors <i>R</i> are based on <i>F</i>, with <i>F</i> set to zero for
negative <i>F</i>^2^. The threshold expression of <i>F</i>^2^ >
\s(<i>F</i>^2^) is used only for calculating <i>R</i>-factors(gt) <i>etc</i>.
and is not relevant to the choice of reflections for refinement.
<i>R</i>-factors based on <i>F</i>^2^ are statistically about twice as large
as those based on <i>F</i>, and <i>R</i>- factors based on ALL data will be
even larger.
;
_reflns_number_total     3438
_reflns_number_gt     2979
_reflns_threshold_expression     I>2\s(I)
_refine_ls_structure_factor_coef     Fsqd
_refine_ls_matrix_type     full
_refine_ls_R_factor_all     0.0355
_refine_ls_R_factor_gt     0.0286
_refine_ls_wR_factor_gt     0.0660
_refine_ls_wR_factor_ref     0.0886
_refine_ls_goodness_of_fit_ref     1.169
_refine_ls_restrained_S_all     1.169
_refine_ls_number_reflns     3438
_refine_ls_number_parameters     233
_refine_ls_number_restraints     0
_refine_ls_hydrogen_treatment     mixed
_refine_ls_weighting_scheme     calc
_refine_ls_weighting_details
        'calc w=1/[\s^2^(Fo^2^)+(0.0308P)^2^+10.3789P] where P=(Fo^2^+2Fc^2^)/3'
_atom_sites_solution_hydrogens     geom
_atom_sites_solution_primary     direct
_atom_sites_solution_secondary     difmap
_refine_ls_shift/su_max     0.000
_refine_ls_shift/su_mean     0.000
_refine_diff_density_max     1.911
_refine_diff_density_min     -1.069
_refine_ls_extinction_method     none
_refine_ls_extinction_coef     ?
loop_
    _atom_type_symbol
    _atom_type_description
    _atom_type_scat_dispersion_real
    _atom_type_scat_dispersion_imag
    _atom_type_scat_source
    'C' 'C' 0.0033 0.0016
                         'International Tables Vol C Tables 4.2.6.8 and 6.1.1.4'
    'H' 'H' 0.0000 0.0000
                         'International Tables Vol C Tables 4.2.6.8 and 6.1.1.4'
    'N' 'N' 0.0061 0.0033
                         'International Tables Vol C Tables 4.2.6.8 and 6.1.1.4'
    'Cl' 'Cl' 0.1484 0.1585
                         'International Tables Vol C Tables 4.2.6.8 and 6.1.1.4'
    'Hg' 'Hg' -2.3894 9.2266
                         'International Tables Vol C Tables 4.2.6.8 and 6.1.1.4'
_computing_data_collection     'SMART (Bruker, 2003)'
_computing_cell_refinement     'SAINT (Bruker, 2003)'
_computing_data_reduction     'SAINT (Bruker, 2003)'
_computing_structure_solution     'SIR97 (Altomare <i>et al.</i>, 1999)'
_computing_structure_refinement     'SHELXL97 (Sheldrick, 2008)'
_computing_molecular_graphics     'DIAMOND (Brandenburg & Putz, 2006)'
_computing_publication_material     'DIAMOND (Brandenburg & Putz, 2006)'
loop_
    _atom_site_type_symbol
    _atom_site_label
    _atom_site_fract_x
    _atom_site_fract_y
    _atom_site_fract_z
    _atom_site_U_iso_or_equiv
    _atom_site_adp_type
    _atom_site_calc_flag
    _atom_site_refinement_flags
    _atom_site_occupancy
    _atom_site_symmetry_multiplicity
    _atom_site_disorder_assembly
    _atom_site_disorder_group
    C C1 0.8207(7) 0.4421(7) 1.0240(3) 0.0184(10) Uani d . 1 1 . .
    C C2 0.6971(8) 0.5234(7) 0.9970(3) 0.0225(15) Uani d . 1 1 . .
    H H2 0.6564 0.5035 0.9594 0.027 Uiso calc R 1 1 . .
    C C3 0.6374(8) 0.6313(7) 1.0260(3) 0.0253(16) Uani d . 1 1 . .
    H H3 0.5575 0.6853 1.0078 0.030 Uiso calc R 1 1 . .
    C C4 0.6962(8) 0.6602(7) 1.0826(3) 0.0221(15) Uani d . 1 1 . .
    H H4 0.6540 0.7326 1.1021 0.027 Uiso calc R 1 1 . .
    C C5 0.8150(9) 0.5836(7) 1.1100(3) 0.0268(16) Uani d . 1 1 . .
    H H5 0.8521 0.6041 1.1479 0.032 Uiso calc R 1 1 . .
    C C6 0.8819(8) 0.4740(7) 1.0813(3) 0.0218(15) Uani d . 1 1 . .
    C C7 1.0050(8) 0.3942(6) 1.1069(3) 0.0211(14) Uani d D 1 1 . .
    H H7 1.0451 0.4107 1.1448 0.025 Uiso calc R 1 1 . .
    C C8 1.0667(7) 0.2912(7) 1.0759(3) 0.0198(14) Uani d D 1 1 . .
    H H8 1.1509 0.2398 1.0921 0.024 Uiso calc R 1 1 . .
    C C9 0.9991(8) 0.2638(6) 1.0179(3) 0.0171(14) Uani d D 1 1 . .
    C C10 1.0694(7) 0.1553(7) 0.9856(3) 0.0184(10) Uani d D 1 1 . .
    C C11 1.0772(7) 0.0274(6) 0.9004(3) 0.0169(13) Uani d . 1 1 . .
    C C12 1.2176(8) -0.0386(6) 0.9159(3) 0.0198(14) Uani d . 1 1 . .
    H H12 1.2724 -0.0179 0.9514 0.024 Uiso calc R 1 1 . .
    C C13 1.2770(8) -0.1323(7) 0.8809(3) 0.0230(15) Uani d . 1 1 . .
    H H13 1.3710 -0.1732 0.8933 0.028 Uiso calc R 1 1 . .
    C C14 1.2006(8) -0.1695(7) 0.8265(3) 0.0201(14) Uani d . 1 1 . .
    C C15 1.0599(7) -0.1020(6) 0.8098(3) 0.0167(13) Uani d . 1 1 . .
    H H15 1.0055 -0.1227 0.7742 0.020 Uiso calc R 1 1 . .
    C C16 1.0010(8) -0.0056(7) 0.8452(3) 0.0190(14) Uani d . 1 1 . .
    H H16 0.9091 0.0388 0.8325 0.023 Uiso calc R 1 1 . .
    C C17 1.4009(8) -0.3421(7) 0.8108(3) 0.0236(15) Uani d . 1 1 . .
    H H17A 1.3981 -0.4306 0.7899 0.028 Uiso calc R 1 1 . .
    H H17B 1.4031 -0.3645 0.8512 0.028 Uiso calc R 1 1 . .
    C C18 1.5448(9) -0.2657(7) 0.8027(4) 0.0333(19) Uani d . 1 1 . .
    H H18A 1.6310 -0.3233 0.8165 0.050 Uiso calc R 1 1 . .
    H H18B 1.5498 -0.1786 0.8237 0.050 Uiso calc R 1 1 . .
    H H18C 1.5457 -0.2462 0.7627 0.050 Uiso calc R 1 1 . .
    C C19 1.1893(9) -0.2913(7) 0.7336(3) 0.0261(16) Uani d . 1 1 . .
    H H19A 1.2676 -0.3201 0.7107 0.031 Uiso calc R 1 1 . .
    H H19B 1.1440 -0.2049 0.7171 0.031 Uiso calc R 1 1 . .
    C C20 1.0669(8) -0.4057(7) 0.7300(3) 0.0262(16) Uani d . 1 1 . .
    H H20A 1.0250 -0.4197 0.6907 0.039 Uiso calc R 1 1 . .
    H H20B 0.9874 -0.3770 0.7517 0.039 Uiso calc R 1 1 . .
    H H20C 1.1112 -0.4923 0.7454 0.039 Uiso calc R 1 1 . .
    N N1 0.8788(6) 0.3370(5) 0.9937(2) 0.0136(11) Uani d . 1 1 . .
    N N2 1.0102(6) 0.1260(5) 0.9339(2) 0.0158(11) Uani d . 1 1 . .
    N N3 1.2599(6) -0.2626(5) 0.7915(2) 0.0193(12) Uani d . 1 1 . .
    Cl Cl1 0.7217(2) 0.37547(19) 0.82157(8) 0.0343(5) Uani d . 1 1 . .
    Cl Cl2 0.61076(19) 0.05105(18) 0.93193(7) 0.0275(4) Uani d . 1 1 . .
    Hg Hg1 0.77787(3) 0.23825(3) 0.905699(10) 0.01999(11) Uani d . 1 1 . .
    H H10C 1.155(5) 0.115(8) 1.004(3) 0.04(2) Uiso d D 1 1 . .
loop_
    _atom_site_aniso_label
    _atom_site_aniso_U_11
    _atom_site_aniso_U_22
    _atom_site_aniso_U_33
    _atom_site_aniso_U_12
    _atom_site_aniso_U_13
    _atom_site_aniso_U_23
    C1 0.013(2) 0.019(2) 0.026(3) -0.0041(18) 0.014(2) 0.0005(19)
    C2 0.020(4) 0.024(4) 0.022(4) -0.006(3) -0.002(3) -0.001(3)
    C3 0.022(4) 0.016(3) 0.039(4) -0.007(3) 0.008(3) -0.007(3)
    C4 0.019(4) 0.024(4) 0.025(4) -0.006(3) 0.010(3) -0.002(3)
    C5 0.034(4) 0.025(4) 0.020(4) -0.011(3) 0.000(3) -0.004(3)
    C6 0.028(4) 0.013(3) 0.025(4) -0.006(3) 0.003(3) 0.000(3)
    C7 0.021(4) 0.018(3) 0.024(4) -0.011(3) 0.005(3) 0.001(3)
    C8 0.017(3) 0.028(4) 0.012(3) -0.003(3) -0.006(3) 0.002(3)
    C9 0.019(4) 0.019(3) 0.013(3) -0.010(3) 0.001(3) 0.001(2)
    C10 0.013(2) 0.019(2) 0.026(3) -0.0041(18) 0.014(2) 0.0005(19)
    C11 0.021(4) 0.007(3) 0.021(3) 0.001(3) -0.002(3) -0.001(2)
    C12 0.024(4) 0.013(3) 0.022(3) -0.007(3) 0.001(3) 0.000(3)
    C13 0.018(4) 0.014(3) 0.036(4) 0.003(3) -0.002(3) 0.004(3)
    C14 0.021(4) 0.022(4) 0.017(3) -0.005(3) 0.001(3) -0.001(3)
    C15 0.019(3) 0.013(3) 0.016(3) -0.003(3) -0.005(3) 0.002(2)
    C16 0.020(3) 0.014(3) 0.022(4) 0.005(3) -0.001(3) 0.005(3)
    C17 0.022(4) 0.015(3) 0.033(4) 0.004(3) 0.003(3) -0.003(3)
    C18 0.022(4) 0.024(4) 0.054(5) 0.006(3) 0.006(4) 0.008(3)
    C19 0.038(4) 0.015(3) 0.027(4) 0.003(3) 0.013(3) -0.001(3)
    C20 0.031(4) 0.028(4) 0.016(3) -0.004(3) -0.008(3) -0.004(3)
    N1 0.014(3) 0.013(3) 0.014(3) -0.008(2) 0.002(2) -0.001(2)
    N2 0.013(3) 0.016(3) 0.018(3) 0.002(2) 0.002(2) 0.002(2)
    N3 0.018(3) 0.017(3) 0.025(3) 0.002(2) 0.010(2) 0.000(2)
    Cl1 0.0427(12) 0.0243(9) 0.0308(10) -0.0061(8) -0.0144(8) 0.0075(7)
    Cl2 0.0202(9) 0.0320(9) 0.0285(9) -0.0071(7) -0.0035(7) 0.0050(7)
    Hg1 0.01749(17) 0.02169(16) 0.02002(16) 0.00000(10) -0.00049(11)
                                                                    -0.00019(10)
_geom_special_details
;
All e.s.d.'s (except the e.s.d. in the dihedral angle between two l.s. planes)
are estimated using the full covariance matrix. The cell e.s.d.'s are taken
into account individually in the estimation of e.s.d.'s in distances, angles
and torsion angles; correlations between e.s.d.'s in cell parameters are only
used when they are defined by crystal symmetry. An approximate (isotropic)
treatment of cell e.s.d.'s is used for estimating e.s.d.'s involving l.s.
planes.
;
loop_
    _geom_bond_atom_site_label_1
    _geom_bond_atom_site_label_2
    _geom_bond_site_symmetry_1
    _geom_bond_site_symmetry_2
    _geom_bond_distance
    _geom_bond_publ_flag
    Hg1 Cl1 . . 2.3654(19) no
    Hg1 Cl2 . . 2.4394(18) no
    Hg1 N1 . . 2.340(5) no
    Hg1 N2 . . 2.334(5) no
    N1 C1 . . 1.363(8) no
    N1 C9 . . 1.335(8) no
    N2 C10 . . 1.290(8) no
    N2 C11 . . 1.402(8) no
    N3 C14 . . 1.358(8) no
    N3 C17 . . 1.478(9) no
    N3 C19 . . 1.448(9) no
    C1 C2 . . 1.419(10) no
    C1 C6 . . 1.418(10) no
    C2 C3 . . 1.372(10) no
    C3 C4 . . 1.392(10) no
    C4 C5 . . 1.368(10) no
    C5 C6 . . 1.410(10) no
    C6 C7 . . 1.397(10) no
    C7 C8 . . 1.373(9) no
    C8 C9 . . 1.440(10) no
    C9 C10 . . 1.464(9) no
    C11 C12 . . 1.397(9) no
    C11 C16 . . 1.418(10) no
    C12 C13 . . 1.362(9) no
    C13 C14 . . 1.412(10) no
    C14 C15 . . 1.410(9) no
    C15 C16 . . 1.383(9) no
    C17 C18 . . 1.499(10) no
    C19 C20 . . 1.527(10) no
    C2 H2 . . 0.9300 no
    C3 H3 . . 0.9300 no
    C4 H4 . . 0.9300 no
    C5 H5 . . 0.9300 no
    C7 H7 . . 0.9300 no
    C8 H8 . . 0.9300 no
    C10 H10C . . 0.91(6) no
    C12 H12 . . 0.9300 no
    C13 H13 . . 0.9300 no
    C15 H15 . . 0.9300 no
    C16 H16 . . 0.9300 no
    C17 H17A . . 0.9700 no
    C17 H17B . . 0.9700 no
    C18 H18A . . 0.9600 no
    C18 H18B . . 0.9600 no
    C18 H18C . . 0.9600 no
    C19 H19A . . 0.9700 no
    C19 H19B . . 0.9700 no
    C20 H20A . . 0.9600 no
    C20 H20B . . 0.9600 no
    C20 H20C . . 0.9600 no
loop_
    _geom_angle_atom_site_label_1
    _geom_angle_atom_site_label_2
    _geom_angle_atom_site_label_3
    _geom_angle_site_symmetry_1
    _geom_angle_site_symmetry_2
    _geom_angle_site_symmetry_3
    _geom_angle
    _geom_angle_publ_flag
    Cl1 Hg1 Cl2 . . . 122.85(6) no
    Cl1 Hg1 N1 . . . 122.31(12) no
    Cl1 Hg1 N2 . . . 124.75(13) no
    Cl2 Hg1 N1 . . . 103.99(13) no
    Cl2 Hg1 N2 . . . 97.92(13) no
    N1 Hg1 N2 . . . 73.11(17) no
    Hg1 N1 C1 . . . 128.9(4) no
    Hg1 N1 C9 . . . 111.2(4) no
    C1 N1 C9 . . . 119.4(5) no
    Hg1 N2 C10 . . . 113.9(4) no
    Hg1 N2 C11 . . . 124.4(4) no
    C10 N2 C11 . . . 121.5(5) no
    C14 N3 C17 . . . 121.5(5) no
    C14 N3 C19 . . . 122.6(6) no
    C17 N3 C19 . . . 115.9(5) no
    N1 C1 C2 . . . 118.9(6) no
    N1 C1 C6 . . . 121.9(6) no
    C2 C1 C6 . . . 119.1(6) no
    C1 C2 C3 . . . 120.4(6) no
    C2 C3 C4 . . . 120.1(6) no
    C3 C4 C5 . . . 121.0(6) no
    C4 C5 C6 . . . 120.7(6) no
    C1 C6 C5 . . . 118.6(6) no
    C1 C6 C7 . . . 118.3(6) no
    C5 C6 C7 . . . 123.0(6) no
    C6 C7 C8 . . . 119.9(6) no
    C7 C8 C9 . . . 119.1(6) no
    N1 C9 C8 . . . 121.4(6) no
    N1 C9 C10 . . . 120.9(6) no
    C8 C9 C10 . . . 117.7(6) no
    N2 C10 C9 . . . 119.5(6) no
    N2 C11 C12 . . . 125.4(6) no
    N2 C11 C16 . . . 118.4(6) no
    C12 C11 C16 . . . 116.2(6) no
    C11 C12 C13 . . . 122.3(6) no
    C12 C13 C14 . . . 122.2(7) no
    N3 C14 C13 . . . 122.3(6) no
    N3 C14 C15 . . . 121.5(6) no
    C13 C14 C15 . . . 116.2(6) no
    C14 C15 C16 . . . 121.4(6) no
    C11 C16 C15 . . . 121.7(6) no
    N3 C17 C18 . . . 114.4(6) no
    N3 C19 C20 . . . 113.7(6) no
    C1 C2 H2 . . . 120.00 no
    C3 C2 H2 . . . 120.00 no
    C2 C3 H3 . . . 120.00 no
    C4 C3 H3 . . . 120.00 no
    C3 C4 H4 . . . 119.00 no
    C5 C4 H4 . . . 120.00 no
    C4 C5 H5 . . . 120.00 no
    C6 C5 H5 . . . 120.00 no
    C6 C7 H7 . . . 120.00 no
    C8 C7 H7 . . . 120.00 no
    C7 C8 H8 . . . 121.00 no
    C9 C8 H8 . . . 120.00 no
    N2 C10 H10C . . . 125(4) no
    C9 C10 H10C . . . 116(5) no
    C11 C12 H12 . . . 119.00 no
    C13 C12 H12 . . . 119.00 no
    C12 C13 H13 . . . 119.00 no
    C14 C13 H13 . . . 119.00 no
    C14 C15 H15 . . . 119.00 no
    C16 C15 H15 . . . 119.00 no
    C11 C16 H16 . . . 119.00 no
    C15 C16 H16 . . . 119.00 no
    N3 C17 H17A . . . 109.00 no
    N3 C17 H17B . . . 109.00 no
    C18 C17 H17A . . . 109.00 no
    C18 C17 H17B . . . 109.00 no
    H17A C17 H17B . . . 108.00 no
    C17 C18 H18A . . . 110.00 no
    C17 C18 H18B . . . 109.00 no
    C17 C18 H18C . . . 109.00 no
    H18A C18 H18B . . . 109.00 no
    H18A C18 H18C . . . 109.00 no
    H18B C18 H18C . . . 109.00 no
    N3 C19 H19A . . . 109.00 no
    N3 C19 H19B . . . 109.00 no
    C20 C19 H19A . . . 109.00 no
    C20 C19 H19B . . . 109.00 no
    H19A C19 H19B . . . 108.00 no
    C19 C20 H20A . . . 110.00 no
    C19 C20 H20B . . . 109.00 no
    C19 C20 H20C . . . 109.00 no
    H20A C20 H20B . . . 109.00 no
    H20A C20 H20C . . . 109.00 no
    H20B C20 H20C . . . 109.00 no
loop_
    _geom_torsion_atom_site_label_1
    _geom_torsion_atom_site_label_2
    _geom_torsion_atom_site_label_3
    _geom_torsion_atom_site_label_4
    _geom_torsion_site_symmetry_1
    _geom_torsion_site_symmetry_2
    _geom_torsion_site_symmetry_3
    _geom_torsion_site_symmetry_4
    _geom_torsion
    _geom_torsion_publ_flag
    C6 C1 C2 C3 . . . .   .0(10)
                              ?
    N1 C1 C2 C3 . . . . -179.0(6) ?
    C2 C1 C6 C5 . . . . 2.0(10)
                             ?
    C2 C1 C6 C7 . . . . -179.1(6) ?
    N1 C1 C6 C5 . . . . -179.6(6) ?
    N1 C1 C6 C7 . . . .   .0(10)
                              ?
    C2 C1 N1 C9 . . . . 177.2(6) ?
    C2 C1 N1 Hg1 . . . . -12.2(9) ?
    C6 C1 N1 C9 . . . . -1.7(9) ?
    C6 C1 N1 Hg1 . . . . 169.0(5) ?
    C1 C2 C3 C4 . . . . -1.0(10)
                              ?
    C2 C3 C4 C5 . . . . 1.0(10)
                             ?
    C3 C4 C5 C6 . . . . 1.0(10)
                             ?
    C4 C5 C6 C1 . . . . -2.0(10)
                              ?
    C4 C5 C6 C7 . . . . 178.9(7) ?
    C1 C6 C7 C8 . . . . 2.0(10)
                             ?
    C5 C6 C7 C8 . . . . -178.5(7) ?
    C6 C7 C8 C9 . . . . -2.0(10)
                              ?
    C7 C8 C9 C10 . . . . 178.8(6) ?
    C7 C8 C9 N1 . . . .  .0(10)
                             ?
    C8 C9 C10 N2 . . . . 178.7(6) ?
    N1 C9 C10 N2 . . . . -3.0(10)
                               ?
    C8 C9 N1 C1 . . . . 1.5(9) ?
    C8 C9 N1 Hg1 . . . . -170.7(5) ?
    C10 C9 N1 C1 . . . . -176.8(6) ?
    C10 C9 N1 Hg1 . . . . 11.1(7) ?
    C9 C10 N2 C11 . . . . 177.2(6) ?
    C9 C10 N2 Hg1 . . . . -7.1(8) ?
    C16 C11 C12 C13 . . . . -2.0(10)
                                  ?
    N2 C11 C12 C13 . . . . -179.2(6) ?
    C12 C11 C16 C15 . . . . 2.0(10)
                                 ?
    N2 C11 C16 C15 . . . . -179.8(6) ?
    C12 C11 N2 C10 . . . . -6.0(10)
                                 ?
    C12 C11 N2 Hg1 . . . . 178.5(5) ?
    C16 C11 N2 C10 . . . . 176.3(6) ?
    C16 C11 N2 Hg1 . . . . 1.1(8) ?
    C11 C12 C13 C14 . . . .   .0(10)
                                  ?
    C12 C13 C14 C15 . . . . 1.0(10)
                                 ?
    C12 C13 C14 N3 . . . . 179.8(6) ?
    C13 C14 C15 C16 . . . .   .0(10)
                                  ?
    N3 C14 C15 C16 . . . . -179.0(6) ?
    C13 C14 N3 C17 . . . . 7.0(10)
                                ?
    C13 C14 N3 C19 . . . . -174.1(6) ?
    C15 C14 N3 C17 . . . . -174.9(6) ?
    C15 C14 N3 C19 . . . . 5.0(10)
                                ?
    C14 C15 C16 C11 . . . . -2.0(10)
                                  ?
    C18 C17 N3 C14 . . . . -86.3(8) ?
    C18 C17 N3 C19 . . . . 94.3(7) ?
    C20 C19 N3 C14 . . . . -86.4(8) ?
    C20 C19 N3 C17 . . . . 93.1(7) ?
    C1 N1 Hg1 N2 . . . . 178.5(6) ?
    C1 N1 Hg1 Cl1 . . . . 57.6(5) ?
    C1 N1 Hg1 Cl2 . . . . -87.3(5) ?
    C9 N1 Hg1 N2 . . . . -10.3(4) ?
    C9 N1 Hg1 Cl1 . . . . -131.1(4) ?
    C9 N1 Hg1 Cl2 . . . . 83.9(4) ?
    C10 N2 Hg1 N1 . . . . 9.2(4) ?
    C10 N2 Hg1 Cl1 . . . . 127.2(4) ?
    C10 N2 Hg1 Cl2 . . . . -93.0(4) ?
    C11 N2 Hg1 N1 . . . . -175.2(5) ?
    C11 N2 Hg1 Cl1 . . . . -57.2(5) ?
    C11 N2 Hg1 Cl2 . . . . 82.6(5) ?
loop_
    _geom_hbond_atom_site_label_D
    _geom_hbond_atom_site_label_H
    _geom_hbond_atom_site_label_A
    _geom_hbond_site_symmetry_A
    _geom_hbond_distance_DH
    _geom_hbond_distance_HA
    _geom_hbond_distance_DA
    _geom_hbond_angle_DHA
    _geom_hbond_publ_flag
    C12 H12 Cl2 3_757 0.93 2.82 3.703(7) 159 yes
    C15 H15 Cl1 2_646 0.93 2.82 3.715(7) 162 yes
_iucr_refine_instructions_details
;
TITL Mercury complex
CELL  0.71073   8.8522   9.4741  23.5120   90.000   97.446   90.000
ZERR     4.00   0.0019   0.0020   0.0050    0.000    0.004    0.000
LATT   1
SYMM  1/2 - X, 1/2 + Y, 1/2 - Z
SFAC  C    H    N    CL   HG
UNIT  80   84   12   8    4
MERG   2
OMIT    -3.00  50.00
DFIX     0.900   0.020 C10 H10C
DFIX     1.400   0.020 C7 C8
DFIX     1.400   0.020 C8 C9
eadp    c1  c10
FMAP   2
PLAN   10
SIZE     0.13   0.18   0.26
ACTA
L.S.   4
WGHT    0.030800   10.378901
FVAR       0.25243
C1    1    0.820682    0.442064    1.024039    11.00000    0.01280    0.01900 =
         0.02633    0.00051    0.01365   -0.00406
C2    1    0.697143    0.523441    0.996985    11.00000    0.02024    0.02449 =
         0.02157   -0.00070   -0.00187   -0.00644
AFIX  43
H2    2    0.656450    0.503487    0.959375    11.00000   -1.20000
AFIX   0
C3    1    0.637364    0.631349    1.025955    11.00000    0.02239    0.01557 =
         0.03896   -0.00655    0.00811   -0.00680
AFIX  43
H3    2    0.557542    0.685262    1.007756    11.00000   -1.20000
AFIX   0
C4    1    0.696194    0.660202    1.082633    11.00000    0.01906    0.02411 =
         0.02514   -0.00242    0.01040   -0.00604
AFIX  43
H4    2    0.654026    0.732611    1.102150    11.00000   -1.20000
AFIX   0
C5    1    0.815041    0.583630    1.110005    11.00000    0.03432    0.02486 =
         0.02013   -0.00443   -0.00028   -0.01129
AFIX  43
H5    2    0.852093    0.604078    1.147941    11.00000   -1.20000
AFIX   0
C6    1    0.881940    0.474016    1.081287    11.00000    0.02755    0.01325 =
         0.02452   -0.00037    0.00250   -0.00563
C7    1    1.005029    0.394155    1.106876    11.00000    0.02128    0.01826 =
         0.02435    0.00092    0.00502   -0.01069
AFIX  43
H7    2    1.045122    0.410741    1.144830    11.00000   -1.20000
AFIX   0
C8    1    1.066653    0.291171    1.075883    11.00000    0.01709    0.02832 =
         0.01188    0.00200   -0.00641   -0.00297
AFIX  43
H8    2    1.150900    0.239805    1.092115    11.00000   -1.20000
AFIX   0
C9    1    0.999080    0.263751    1.017893    11.00000    0.01945    0.01895 =
         0.01258    0.00149    0.00097   -0.00960
C10   1    1.069436    0.155280    0.985558    11.00000    0.01280    0.01900 =
         0.02633    0.00051    0.01365   -0.00406
C11   1    1.077193    0.027424    0.900361    11.00000    0.02117    0.00749 =
         0.02097   -0.00089   -0.00159    0.00112
C12   1    1.217576   -0.038645    0.915879    11.00000    0.02400    0.01287 =
         0.02191   -0.00040    0.00103   -0.00672
AFIX  43
H12   2    1.272363   -0.017900    0.951360    11.00000   -1.20000
AFIX   0
C13   1    1.276983   -0.132307    0.880897    11.00000    0.01752    0.01402 =
         0.03590    0.00417   -0.00233    0.00263
AFIX  43
H13   2    1.371043   -0.173178    0.893251    11.00000   -1.20000
AFIX   0
C14   1    1.200612   -0.169523    0.826472    11.00000    0.02082    0.02199 =
         0.01696   -0.00136    0.00066   -0.00473
C15   1    1.059871   -0.101955    0.809791    11.00000    0.01930    0.01312 =
         0.01575    0.00152   -0.00490   -0.00335
AFIX  43
H15   2    1.005533   -0.122675    0.774226    11.00000   -1.20000
AFIX   0
C16   1    1.000995   -0.005557    0.845207    11.00000    0.02017    0.01434 =
         0.02159    0.00537   -0.00059    0.00465
AFIX  43
H16   2    0.909050    0.038759    0.832506    11.00000   -1.20000
AFIX   0
C17   1    1.400934   -0.342141    0.810799    11.00000    0.02220    0.01505 =
         0.03326   -0.00306    0.00257    0.00430
AFIX  23
H17A  2    1.398109   -0.430620    0.789930    11.00000   -1.20000
H17B  2    1.403139   -0.364463    0.851162    11.00000   -1.20000
AFIX   0
C18   1    1.544761   -0.265678    0.802696    11.00000    0.02211    0.02441 =
         0.05365    0.00758    0.00628    0.00618
AFIX  33
H18A  2    1.630965   -0.323314    0.816497    11.00000   -1.50000
H18B  2    1.549758   -0.178577    0.823720    11.00000   -1.50000
H18C  2    1.545713   -0.246151    0.762679    11.00000   -1.50000
AFIX   0
C19   1    1.189316   -0.291330    0.733589    11.00000    0.03758    0.01540 =
         0.02746   -0.00134    0.01277    0.00297
AFIX  23
H19A  2    1.267566   -0.320113    0.710683    11.00000   -1.20000
H19B  2    1.143965   -0.204934    0.717113    11.00000   -1.20000
AFIX   0
C20   1    1.066864   -0.405724    0.730015    11.00000    0.03133    0.02825 =
         0.01621   -0.00409   -0.00797   -0.00352
AFIX  33
H20A  2    1.025046   -0.419725    0.690671    11.00000   -1.50000
H20B  2    0.987406   -0.377014    0.751699    11.00000   -1.50000
H20C  2    1.111176   -0.492329    0.745429    11.00000   -1.50000
AFIX   0
N1    3    0.878793    0.337010    0.993679    11.00000    0.01351    0.01320 =
         0.01423   -0.00108    0.00197   -0.00759
N2    3    1.010170    0.126011    0.933888    11.00000    0.01313    0.01649 =
         0.01786    0.00211    0.00191    0.00166
N3    3    1.259918   -0.262609    0.791532    11.00000    0.01831    0.01668 =
         0.02491    0.00000    0.01022    0.00216
CL1   4    0.721712    0.375471    0.821569    11.00000    0.04275    0.02425 =
         0.03075    0.00752   -0.01444   -0.00605
CL2   4    0.610758    0.051048    0.931929    11.00000    0.02025    0.03201 =
         0.02854    0.00498   -0.00354   -0.00711
HG1   5    0.777868    0.238245    0.905699    11.00000    0.01749    0.02169 =
         0.02002   -0.00019   -0.00049    0.00000
H10C  2    1.155061    0.115049    1.004262    11.00000    0.03934
HKLF 4
REM  10octam
REM R1 =  0.0286 for   2979 Fo > 4sig(Fo)  and  0.0355 for all   3438 data
REM    233 parameters refined using      3 restraints
END
WGHT      0.0315     10.2085
REM Highest difference peak  1.911,  deepest hole -1.069,  1-sigma level  0.179
Q1    1   1.3370 -0.2423  0.7180  11.00000  0.05    1.91
Q2    1   0.7845  0.3139  0.9068  11.00000  0.05    1.27
Q3    1   1.0369  0.2837  1.0441  11.00000  0.05    0.99
Q4    1   0.6303  0.4745  0.9320  11.00000  0.05    0.74
Q5    1   0.6509  0.2778  0.8693  11.00000  0.05    0.69
Q6    1   0.8979  0.2744  0.9377  11.00000  0.05    0.66
Q7    1   0.8777  0.1140  0.9036  11.00000  0.05    0.64
Q8    1   0.8351  0.2944  0.9545  11.00000  0.05    0.64
Q9    1   1.0237  0.1875  0.9993  11.00000  0.05    0.64
Q10   1   1.1781 -0.1552  0.9146  11.00000  0.05    0.64
;
