# Supplementary material for: Di­chlorido­(N,N-diethyl-4-{[(quinolin-2-yl)methyl­idene]amino-κ2 N,N′}aniline)mercury(II)
Source: Acta Crystallogr Sect E Struct Rep Online. 2014 May 3;70(Pt 6):m197. doi: 10.1107/S160053681400957X (PMC4051090; doi:10.1107/S160053681400957X)
Supplement: Supplementary file 2 [file e-70-0m197-Isup2.hkl]

#
# h,k,l, Fc-squared, Fo-squared, sigma(Fo-squared) and status flag
#
data_I
_shelx_title ' 10octam'
_shelx_refln_list_code          4
_shelx_F_calc_maximum      388.52
_exptl_crystal_F_000      1104.00
_reflns_d_resolution_high  0.8409
 
loop_
 _symmetry_equiv_pos_as_xyz
 'x, y, z'
 '-x+1/2, y+1/2, -z+1/2'
 '-x, -y, -z'
 'x-1/2, -y-1/2, z-1/2'
 
_cell_length_a     8.8522
_cell_length_b     9.4741
_cell_length_c    23.5120
_cell_angle_alpha  90.000
_cell_angle_beta   97.446
_cell_angle_gamma  90.000
 
_shelx_F_squared_multiplier     1.000
 
loop_
 _refln_index_h
 _refln_index_k
 _refln_index_l
 _refln_F_squared_calc
 _refln_F_squared_meas
 _refln_F_squared_sigma
 _refln_observed_status
   2   0   0    78653.39    77062.23   1894.47 o
   4   0   0    41420.20    42353.58   1109.67 o
   6   0   0    13432.94    13761.45    707.21 o
   8   0   0     1273.97     1324.76    138.93 o
  10   0   0     3080.69     3310.62    324.85 o
   1   1   0       30.42      -13.93      9.29 o
   2   1   0    11568.59    11219.28    256.43 o
   3   1   0      241.69      238.95     27.81 o
   4   1   0    28051.21    29412.33    561.88 o
   5   1   0     4858.14     5384.69    157.61 o
   6   1   0    24596.83    25037.27    517.12 o
   7   1   0     1709.53     1484.34     96.67 o
   8   1   0    13554.60    14628.37    638.77 o
   9   1   0       15.73       14.16     90.31 o
  10   1   0     9862.79    11243.65    648.75 o
   0   2   0    63791.80    67465.07   2362.60 o
   1   2   0     1725.30     1593.77     45.18 o
   2   2   0    64750.71    62721.33    974.63 o
   3   2   0      765.94      750.55     47.28 o
   4   2   0    45728.95    46748.11    990.68 o
   5   2   0       21.90        9.73     32.41 o
   6   2   0     8206.91     8143.85    287.26 o
   7   2   0        2.65       18.60     42.61 o
   8   2   0      219.47       79.58     56.53 o
   9   2   0        8.56       61.52     72.86 o
  10   2   0       18.13      185.96    135.43 o
   1   3   0     1800.34     1564.86     75.37 o
   2   3   0    13948.18    14286.20    248.03 o
   3   3   0     4411.33     4578.72    103.02 o
   4   3   0    20041.53    19993.41    467.44 o
   5   3   0      366.86      375.39     43.55 o
   6   3   0    21427.17    22050.81    712.24 o
   7   3   0     1476.37     1171.25    141.93 o
   8   3   0    21434.54    22142.88   1279.22 o
   9   3   0     1280.34     1104.14    158.66 o
  10   3   0    13322.61    14693.76    585.04 o
   0   4   0    34043.78    35385.34   1309.91 o
   1   4   0     1262.81     1325.22     74.92 o
   2   4   0    34475.61    35061.11    560.30 o
   3   4   0     5213.22     5103.31    115.46 o
   4   4   0    16994.27    16984.57    425.79 o
   5   4   0     1673.43     1727.54     79.34 o
   6   4   0     5348.77     5131.94    198.23 o
   7   4   0      289.95      227.38     84.56 o
   8   4   0      606.98      654.24    123.39 o
   9   4   0       25.60       49.81     78.70 o
   1   5   0      372.51      356.10     51.41 o
   2   5   0     2478.45     2336.97     77.12 o
   3   5   0      622.12      515.38     35.95 o
   4   5   0    14330.24    14067.96    268.31 o
   5   5   0     3364.54     3465.87    144.28 o
   6   5   0    28192.50    29709.32    904.87 o
   7   5   0     2354.11     2485.73    215.15 o
   8   5   0    11842.01    12934.13    526.79 o
   9   5   0     1294.96     1184.85    181.10 o
   0   6   0    28593.70    29451.92   1150.93 o
   1   6   0    12061.84    12152.80    310.21 o
   2   6   0    20666.03    18963.33    378.71 o
   3   6   0     3761.37     3544.18    113.57 o
   4   6   0    16991.91    16720.94    552.17 o
   5   6   0     3055.84     3369.47    212.69 o
   6   6   0     3519.32     3731.30    239.24 o
   7   6   0     1247.24     1179.05    243.32 o
   8   6   0      228.32      248.77     98.16 o
   1   7   0     1584.72     1593.16     90.21 o
   2   7   0     2571.23     2264.34    104.51 o
   3   7   0      566.21      503.92     73.20 o
   4   7   0      571.61      456.00     90.94 o
   5   7   0     1414.26     1473.21    166.97 o
   6   7   0     4195.19     3456.32    238.55 o
   7   7   0     1711.43     1574.10    190.11 o
   8   7   0     5623.36     5547.34    337.72 o
   0   8   0    24393.13    23957.91    999.81 o
   1   8   0     4535.75     4570.86    169.87 o
   2   8   0    13035.13    13417.74    357.90 o
   3   8   0      839.19      739.47    107.64 o
   4   8   0    17400.98    18234.60    620.78 o
   5   8   0     2731.82     2625.58    214.35 o
   6   8   0     1605.32     1586.12    185.94 o
   7   8   0      454.90      411.82    118.44 o
   1   9   0      833.76      634.85     92.66 o
   2   9   0      794.10      662.16    104.00 o
   3   9   0     2227.06     2186.54    181.39 o
   4   9   0     4443.32     4569.84    263.66 o
   5   9   0     1687.49     1473.62    178.80 o
   6   9   0     3075.65     3424.55    343.99 o
   0  10   0    11435.75    11047.96    582.84 o
   1  10   0     3484.99     3812.02    312.45 o
   2  10   0     7887.06     8184.09    352.38 o
   3  10   0     2011.75     1894.96    182.51 o
   4  10   0     1421.42     1619.53    183.22 o
   1  11   0      104.12      267.57    106.56 o
   2  11   0      328.53      299.58    138.26 o
  -9   0   1    10380.58    11929.29    639.97 o
  -7   0   1    24323.30    26091.14    772.89 o
  -5   0   1    57071.50    61230.58   1586.33 o
  -3   0   1    24901.08    24589.71    665.29 o
  -1   0   1    45226.41    41837.74   2784.59 o
   1   0   1     3212.70     2678.03    124.60 o
   3   0   1    10241.40    10847.97    325.82 o
   5   0   1     7562.25     7272.86    273.92 o
   7   0   1     5406.51     5274.31    276.51 o
   9   0   1     5709.42     5431.08    389.97 o
 -10   1   1      179.16       23.37     78.67 o
  -9   1   1     4130.79     4182.04    259.56 o
  -8   1   1       91.51       -8.36     60.26 o
  -7   1   1       53.03       30.73     33.20 o
  -6   1   1      201.99      260.24     50.92 o
  -5   1   1     1514.65     1378.59    113.32 o
  -4   1   1      890.66      880.46     56.33 o
  -3   1   1    30283.89    30428.05    562.94 o
  -2   1   1     1388.96     1500.52     48.00 o
  -1   1   1    67560.28    70335.80   1762.53 o
   0   1   1      274.17      251.09     76.50 o
   1   1   1    74099.84    73352.98   1718.18 o
   2   1   1     3264.09     3241.08    153.85 o
   3   1   1    66482.47    63169.52   1567.13 o
   4   1   1     2885.43     3290.66    137.06 o
   5   1   1    28676.76    28614.99    564.15 o
   6   1   1     3592.11     3558.32    131.26 o
   7   1   1    21705.84    22848.29    493.70 o
   8   1   1      493.29      641.38     89.21 o
   9   1   1     4901.15     4755.98    314.34 o
  10   1   1        1.69      -34.21     98.08 o
 -10   2   1        5.78      -50.85     95.89 o
  -9   2   1    12761.29    14115.92    430.82 o
  -8   2   1      862.08      874.65    102.38 o
  -7   2   1    17913.65    18474.42    495.31 o
  -6   2   1     2985.17     2921.01    116.05 o
  -5   2   1    36356.11    36902.56    978.78 o
  -4   2   1       31.98       11.25     18.02 o
  -3   2   1    32770.86    31617.61    578.84 o
  -2   2   1    20594.28    21389.21    409.33 o
  -1   2   1    33811.93    36236.99    567.62 o
   0   2   1       35.13       14.35     13.64 o
   1   2   1     4777.72     4567.90     96.82 o
   2   2   1      531.63      442.65     24.78 o
   3   2   1      513.07      531.34     59.91 o
   4   2   1     2518.92     2490.26     88.68 o
   5   2   1      410.99      349.92     49.28 o
   6   2   1     1799.55     1683.90    105.08 o
   7   2   1    10805.74    10780.40    368.72 o
   8   2   1       26.83       -0.95     52.30 o
   9   2   1    12888.36    12708.77    504.68 o
  10   2   1      115.05      343.84    159.60 o
 -10   3   1      315.01      192.24    149.56 o
  -9   3   1     4894.59     4560.02    275.30 o
  -8   3   1     1784.87     1902.70    184.39 o
  -7   3   1     5176.79     4750.02    204.14 o
  -6   3   1      707.09      602.73     77.46 o
  -5   3   1      230.67      231.68     41.75 o
  -4   3   1      383.81      390.30     74.61 o
  -3   3   1    17317.03    18122.51    351.98 o
  -2   3   1     1948.10     2031.60     95.68 o
  -1   3   1     7876.02     7408.60    178.08 o
   0   3   1      313.57      209.40     32.87 o
   1   3   1    57126.21    56201.54    973.12 o
   2   3   1     3053.75     3114.45     82.56 o
   3   3   1    53727.82    54981.34    874.54 o
   4   3   1     7208.82     7503.04    195.05 o
   5   3   1    32465.43    32713.00    632.64 o
   6   3   1      918.00      824.69     68.36 o
   7   3   1    13432.38    13222.15    489.15 o
   8   3   1       87.95       94.07     72.78 o
   9   3   1     6023.22     6077.34    327.57 o
  10   3   1      554.97      391.00    118.61 o
  -9   4   1     8130.56     9199.64    429.30 o
  -8   4   1     1356.21     1454.48    173.82 o
  -7   4   1    17152.15    16809.68    615.88 o
  -6   4   1      727.26      622.45     76.51 o
  -5   4   1    29761.96    30373.90    695.20 o
  -4   4   1     3818.95     3714.30    111.25 o
  -3   4   1    20086.75    19668.70    426.69 o
  -2   4   1     8332.97     8329.05    158.53 o
  -1   4   1    16908.37    17438.17   1047.99 o
   0   4   1     1009.67      955.52     71.41 o
   1   4   1     4983.11     4970.26    144.21 o
   2   4   1        4.86      -11.66     10.20 o
   3   4   1     3220.46     3146.53     83.49 o
   4   4   1      378.99      407.91     33.88 o
   5   4   1     3587.91     3336.58    124.35 o
   6   4   1       53.53       63.86     58.06 o
   7   4   1    11299.24    10936.38    441.09 o
   8   4   1     2069.58     2313.26    210.84 o
   9   4   1    10128.25    11381.15   1283.93 o
  -9   5   1     2018.55     1714.44    206.99 o
  -8   5   1       13.22       85.11     79.16 o
  -7   5   1     1333.18     1260.77    161.24 o
  -6   5   1        7.78       62.55     56.36 o
  -5   5   1      525.52      466.99     61.47 o
  -4   5   1     1775.76     1596.68     61.37 o
  -3   5   1     2890.98     2573.71     75.76 o
  -2   5   1     5240.51     5387.03    120.29 o
  -1   5   1    29355.59    29593.64   1060.25 o
   0   5   1     3940.18     3922.51    203.78 o
   1   5   1    35609.79    37097.43    795.94 o
   2   5   1     6064.85     6037.07    147.92 o
   3   5   1    25023.46    24990.29    635.38 o
   4   5   1     3231.24     2989.61     89.05 o
   5   5   1    27324.61    27871.08   1188.99 o
   6   5   1      623.25      675.03    112.47 o
   7   5   1    15793.35    16797.30    605.51 o
   8   5   1      185.11      170.99     87.15 o
   9   5   1     2211.48     2512.38    240.84 o
  -8   6   1      904.74     1001.20    167.16 o
  -7   6   1    10935.74    11776.24    488.60 o
  -6   6   1     8213.26     8726.66    383.85 o
  -5   6   1    25702.20    26400.09    813.67 o
  -4   6   1     5448.70     5149.81    182.06 o
  -3   6   1    18316.76    18274.69    376.80 o
  -2   6   1     4901.70     5015.28    121.33 o
  -1   6   1    13445.29    14308.09    387.73 o
   0   6   1    11657.45    12356.04    393.30 o
   1   6   1     7085.48     6955.69    204.78 o
   2   6   1     6649.80     6470.21    164.09 o
   3   6   1        8.72       26.21     22.50 o
   4   6   1       35.33       26.23     27.38 o
   5   6   1     5658.75     5747.18    324.46 o
   6   6   1      255.46      128.40    148.30 o
   7   6   1     3784.28     3575.77    258.71 o
   8   6   1      688.16      526.71    128.18 o
  -8   7   1       62.93       31.24     80.97 o
  -7   7   1      937.50      685.11    136.69 o
  -6   7   1       51.23      112.22     69.52 o
  -5   7   1      898.55      861.15    294.72 o
  -4   7   1       47.12       67.47     55.95 o
  -3   7   1     4908.78     4542.03    231.63 o
  -2   7   1     4001.30     4048.13    112.69 o
  -1   7   1     9525.91     9678.08    269.07 o
   0   7   1     5204.29     4892.09    210.73 o
   1   7   1    13008.64    13210.37    344.79 o
   2   7   1    10534.41    11387.45    270.25 o
   3   7   1    28445.60    29369.12    687.68 o
   4   7   1     1702.89     1788.66    160.33 o
   5   7   1    19026.77    18755.32   1098.68 o
   6   7   1     4682.51     4812.24    278.55 o
   7   7   1     3179.18     3323.70    271.18 o
   8   7   1     1297.76     1573.08    313.08 o
  -7   8   1     2680.21     2570.12    244.04 o
  -6   8   1     2452.31     2891.74    390.60 o
  -5   8   1     8149.74     7952.96    368.67 o
  -4   8   1     7704.50     7807.54    346.54 o
  -3   8   1     8978.47     8509.43    348.07 o
  -2   8   1    13266.57    14389.94    394.13 o
  -1   8   1    13463.01    12830.39    405.73 o
   0   8   1     2981.47     3000.65    136.66 o
   1   8   1     2150.88     2060.74    111.66 o
   2   8   1      151.61      162.12     44.19 o
   3   8   1     3018.37     3023.91    330.42 o
   4   8   1      551.85      443.27     96.90 o
   5   8   1      111.27       75.98     73.20 o
   6   8   1      821.75      877.51    224.33 o
   7   8   1     1633.92     1483.82    308.53 o
  -6   9   1      652.56      517.55    399.23 o
  -5   9   1      171.12      223.30     87.78 o
  -4   9   1       58.48      133.33     86.47 o
  -3   9   1     4115.30     4174.22    236.46 o
  -2   9   1      693.00      802.52    110.05 o
  -1   9   1     5461.09     5429.97    247.31 o
   0   9   1     2190.59     2349.27    108.13 o
   1   9   1    13006.14    13652.55    688.14 o
   2   9   1     9070.93    10633.04    424.23 o
   3   9   1     8965.56     8991.68    378.81 o
   4   9   1     6826.51     6791.17    482.33 o
   5   9   1     5089.53     5651.31    485.78 o
   6   9   1     2408.39     2250.55    289.07 o
  -4  10   1     3420.06     3511.57    290.09 o
  -3  10   1     3307.73     3559.95    231.85 o
  -2  10   1     1638.96     2103.04    174.43 o
  -1  10   1     2021.18     1870.53    453.14 o
   0  10   1     1619.59     1704.92    147.15 o
   1  10   1     1847.14     1852.97    154.67 o
   2  10   1      110.32      109.91     63.26 o
   3  10   1       69.28      122.21     64.62 o
   4  10   1      197.99      157.85     77.23 o
  -2  11   1     1704.93     1559.90    251.40 o
  -1  11   1     1436.16     1491.32    226.45 o
   0  11   1     3879.88     3821.12    312.45 o
   1  11   1     5467.00     5469.68    412.73 o
   2  11   1     3977.20     4051.87    243.14 o
 -10   0   2    13516.20    12603.46    683.59 o
  -8   0   2     8299.38     8556.99    500.14 o
  -6   0   2    18113.92    18555.79    571.39 o
  -4   0   2    18312.63    18477.94    536.25 o
  -2   0   2     2457.59     2427.29    100.61 o
   0   0   2    32563.38    33294.14    670.26 o
   2   0   2     6952.92     6151.08    274.63 o
   4   0   2    18584.86    18630.77    532.72 o
   6   0   2    23376.45    23262.36    689.70 o
   8   0   2    19951.72    20492.20    662.30 o
 -10   1   2      896.27      873.71    135.54 o
  -9   1   2      220.84      291.03     86.20 o
  -8   1   2     7891.33     8245.08    501.41 o
  -7   1   2      982.27     1163.36    104.06 o
  -6   1   2    14329.88    15001.08    342.69 o
  -5   1   2      498.98      563.89     52.86 o
  -4   1   2    66007.02    67580.89   1209.20 o
  -3   1   2     3755.90     3731.17    102.99 o
  -2   1   2    94783.09    92159.88   1592.05 o
  -1   1   2      504.68      507.58     37.63 o
   0   1   2    66594.29    64111.40   1005.91 o
   1   1   2     1044.42     1092.01     32.88 o
   2   1   2    63791.93    62038.77   1240.17 o
   3   1   2      215.22      166.54     24.93 o
   4   1   2     3221.90     2790.71    109.72 o
   5   1   2     4817.41     5295.29    156.15 o
   6   1   2     1126.67     1197.09     99.10 o
   7   1   2      158.52      198.04     43.67 o
   8   1   2     1309.67     1375.21    103.48 o
   9   1   2      315.34      142.73     85.44 o
  10   1   2     6343.94     6108.55    454.00 o
 -10   2   2    10064.32    10593.65    644.52 o
  -9   2   2      884.14      976.22    122.79 o
  -8   2   2    18272.60    19434.31    641.89 o
  -7   2   2       21.68      -21.64     68.24 o
  -6   2   2    11640.97    11412.89    278.56 o
  -5   2   2     3081.36     2838.93    117.45 o
  -4   2   2     3706.05     3595.44    107.49 o
  -3   2   2     1443.52     1564.13     62.45 o
  -2   2   2    23772.52    24128.76    449.53 o
  -1   2   2     3164.46     3329.04     68.43 o
   0   2   2      652.93      572.46     32.22 o
   1   2   2     8929.85     9457.04    311.84 o
   2   2   2    33991.93    32055.58    657.33 o
   3   2   2     1304.72     1212.11     76.38 o
   4   2   2    42206.05    41382.70    765.14 o
   5   2   2     6620.24     6035.74    169.53 o
   6   2   2    24023.33    24797.07    597.01 o
   7   2   2     2112.18     2303.42    154.02 o
   8   2   2    23894.66    25472.18    807.56 o
   9   2   2      554.47      518.87    190.20 o
  10   2   2     9521.18     9880.46    445.97 o
 -10   3   2      684.85     1091.30    237.91 o
  -9   3   2       30.43       71.77     73.34 o
  -8   3   2     5275.44     5289.08    231.87 o
  -7   3   2       26.52      -23.76     64.86 o
  -6   3   2     9874.39     8952.33    284.56 o
  -5   3   2      384.83      347.04     47.68 o
  -4   3   2    27026.62    27052.10    517.40 o
  -3   3   2     1419.32     1328.41     53.55 o
  -2   3   2    51957.67    52316.97    738.48 o
  -1   3   2      556.82      474.48     30.15 o
   0   3   2    27789.08    28359.30    740.70 o
   1   3   2       61.48       34.72     14.77 o
   2   3   2    30448.96    30761.24    560.62 o
   3   3   2     1806.84     1795.85     57.99 o
   4   3   2    21489.23    22958.55    450.58 o
   5   3   2      206.76      205.93     46.55 o
   6   3   2      626.00      582.30     61.07 o
   7   3   2       69.92       84.89     61.28 o
   8   3   2     1390.33      988.01    141.14 o
   9   3   2      102.18      153.54     91.51 o
  -9   4   2     1520.20     1388.54    180.36 o
  -8   4   2    12653.81    12221.69    492.24 o
  -7   4   2     2752.46     2606.23    155.23 o
  -6   4   2    10990.55    11156.27    426.24 o
  -5   4   2      184.57       91.91     35.26 o
  -4   4   2     5128.97     5061.01    160.34 o
  -3   4   2        8.54       21.07     12.48 o
  -2   4   2     1553.06     1435.00     43.08 o
  -1   4   2      266.91      119.12     56.97 o
   0   4   2    11239.95    11902.96    354.98 o
   1   4   2     2203.97     2388.74     76.27 o
   2   4   2    20540.09    20201.92    458.86 o
   3   4   2     7960.83     7606.45    158.25 o
   4   4   2    36121.65    36822.92    615.22 o
   5   4   2     1827.78     1643.10     77.93 o
   6   4   2    34654.05    34458.42   1005.15 o
   7   4   2      962.02      853.77    197.50 o
   8   4   2    12263.39    13767.40    535.94 o
   9   4   2     1112.20     1562.23    193.20 o
  -9   5   2      387.64      413.77    122.00 o
  -8   5   2     2647.99     2245.11    263.80 o
  -7   5   2     3451.60     3468.55    229.98 o
  -6   5   2    21234.62    21241.14    543.03 o
  -5   5   2     6451.95     6369.23    233.10 o
  -4   5   2    17872.15    18277.14    898.27 o
  -3   5   2    11330.77    10960.43    238.02 o
  -2   5   2    19168.71    19185.81    439.89 o
   0   5   2    31866.81    32952.80    882.91 o
   1   5   2     8499.31     8798.05    291.89 o
   2   5   2    24917.04    24895.40    474.06 o
   3   5   2     1130.86     1095.42    135.28 o
   4   5   2      590.81      530.47     49.18 o
   5   5   2      118.34       92.18     39.11 o
   6   5   2       28.39       14.70     57.15 o
   7   5   2      210.77      292.70     93.21 o
   8   5   2      143.91      140.71     80.89 o
   9   5   2       12.63       -2.21     77.62 o
  -8   6   2     5350.56     5197.38    326.42 o
  -7   6   2     1138.99     1221.73    160.35 o
  -6   6   2     8509.57     8185.07    370.01 o
  -5   6   2       34.71       48.99     52.81 o
  -4   6   2     1696.07     1626.49     98.81 o
  -3   6   2      108.81       86.83     32.91 o
  -2   6   2      285.74      283.24     33.51 o
  -1   6   2     1322.25     1241.52     95.62 o
   0   6   2     1633.31     1649.75    105.53 o
   1   6   2      721.79      710.26     61.79 o
   2   6   2     9152.86     8813.31    208.36 o
   3   6   2      773.26      658.90     59.86 o
   4   6   2    17533.50    17181.62    386.31 o
   5   6   2     1001.19     1230.73    180.94 o
   6   6   2    10856.43    11938.95    473.40 o
   7   6   2     3063.55     2694.34    297.86 o
   8   6   2    10644.78    11363.79    499.45 o
  -8   7   2     2409.54     2350.07    241.24 o
  -7   7   2     2075.13     2361.53    224.46 o
  -6   7   2     5054.27     4474.93    270.52 o
  -5   7   2     4887.14     4752.09    260.94 o
  -4   7   2    19800.53    19999.19    647.31 o
  -3   7   2     9552.01     9574.28    362.08 o
  -2   7   2    27319.88    27477.35   1036.14 o
  -1   7   2     7741.14     8146.54    438.04 o
   0   7   2    18648.27    18996.91    466.37 o
   1   7   2    13379.58    14667.20    466.57 o
   2   7   2    18316.59    17790.22    374.59 o
   3   7   2     3128.33     3449.26    139.61 o
   4   7   2     4006.47     3900.82    224.80 o
   5   7   2      444.48      254.93     82.33 o
   6   7   2      221.53      285.93     91.36 o
   7   7   2        5.11       22.11     61.12 o
   8   7   2      899.56      353.19    395.15 o
  -7   8   2      987.56     1269.37    178.67 o
  -6   8   2     3950.50     3665.51    258.49 o
  -5   8   2      897.47      747.87    194.91 o
  -4   8   2     1269.19     1080.46    136.06 o
  -3   8   2      124.51       71.78     52.88 o
  -2   8   2      331.24      296.32    134.49 o
  -1   8   2      407.23      421.43     58.05 o
   0   8   2      527.55      433.51     61.34 o
   1   8   2     2348.87     2581.12    154.36 o
   2   8   2     5299.86     5543.80    167.59 o
   3   8   2     2951.32     2808.35    145.34 o
   4   8   2     9257.70     8787.16    380.06 o
   5   8   2     4513.45     4553.37    269.11 o
   6   8   2     3356.61     3408.68    252.51 o
   7   8   2     2108.11     2311.98    231.44 o
  -6   9   2     4981.90     5127.73    414.30 o
  -5   9   2     1223.00     1149.14    158.43 o
  -4   9   2    10141.12    10185.95    424.13 o
  -3   9   2    11707.32    11809.36    447.66 o
  -2   9   2    10968.21    10771.05    403.82 o
  -1   9   2     3891.01     4057.49    166.56 o
   0   9   2     9706.60     9569.79    293.64 o
   1   9   2     1584.07     1901.93    103.41 o
   2   9   2     2437.81     2706.58    202.44 o
   3   9   2     1453.19     1660.97    164.14 o
   4   9   2      757.83      787.38    128.32 o
   5   9   2      867.98      673.18    131.11 o
   6   9   2       54.25     -102.99    107.65 o
  -4  10   2     1648.10     1571.55    221.74 o
  -3  10   2        7.92       32.21     59.55 o
  -2  10   2       21.36        5.45     55.95 o
  -1  10   2      494.15      496.45     98.25 o
   0  10   2     3588.63     3384.08    200.00 o
   1  10   2     6498.14     7098.39    252.65 o
   2  10   2     1612.12     1546.71    241.83 o
   3  10   2     6693.90     7122.76    342.21 o
   4  10   2     3571.56     4286.69    279.29 o
  -2  11   2     3309.36     3074.44    332.22 o
  -1  11   2     3151.76     3351.27    305.86 o
   1  11   2     3020.32     3724.29    325.79 o
   2  11   2     1324.77     1420.59    161.72 o
  -9   0   3      281.67      388.09    127.59 o
  -7   0   3     5475.43     5683.21    251.96 o
  -5   0   3    10606.58    10506.23    353.34 o
  -3   0   3    19905.12    19633.00    730.20 o
  -1   0   3    85432.28    79709.00   1929.76 o
   1   0   3    54509.82    52135.39   1836.72 o
   3   0   3    29244.65    27937.01   1308.02 o
   5   0   3    23207.11    22030.78    635.24 o
   7   0   3     8742.70     7615.01    317.06 o
   9   0   3      214.28      142.63     78.26 o
 -10   1   3        3.72       47.15     68.91 o
  -9   1   3    12439.35    13812.99    509.40 o
  -8   1   3      312.95      357.79     71.53 o
  -7   1   3    31146.57    32777.30    770.27 o
  -6   1   3       30.66       26.04     26.89 o
  -5   1   3    55249.61    57094.68   1048.28 o
  -4   1   3     1565.80     1840.98     75.06 o
  -3   1   3    44358.26    45997.07    826.25 o
  -2   1   3     4172.66     4437.89    101.89 o
  -1   1   3    23608.91    24669.94    443.77 o
   0   1   3     1109.43      995.67     31.12 o
   1   1   3    11694.43    12493.67    237.54 o
   2   1   3     1315.14     1243.17     48.61 o
   3   1   3     1437.91     1249.87     55.48 o
   4   1   3     1979.89     1881.58     99.78 o
   5   1   3    13223.30    12152.85    323.17 o
   6   1   3     1380.37     1212.94     87.98 o
   7   1   3    16840.07    18319.40    416.83 o
   8   1   3       10.75       35.37     42.57 o
   9   1   3    14951.31    13824.24    619.96 o
  10   1   3        7.54      -35.31    103.10 o
 -10   2   3      372.18      583.94    171.68 o
  -9   2   3      326.48      460.43    102.09 o
  -8   2   3        2.11      -61.72     41.14 o
  -7   2   3      104.07      131.94     49.97 o
  -6   2   3       57.59       56.21     36.07 o
  -5   2   3    12498.93    12698.43    307.42 o
  -4   2   3      125.91      131.62     24.80 o
  -3   2   3    40677.00    42410.66    762.63 o
  -2   2   3    27765.45    30060.74    694.12 o
  -1   2   3   150948.97   150355.86   2697.15 o
   0   2   3     3253.92     3443.32     82.94 o
   1   2   3    49379.29    48811.83   1513.24 o
   2   2   3     6898.28     7056.67    151.77 o
   3   2   3    79445.27    79916.16   1252.84 o
   4   2   3     1516.29     1498.86     69.82 o
   5   2   3    26988.86    26756.83    534.18 o
   6   2   3     1412.89     1595.63     91.13 o
   7   2   3     5532.41     5393.81    180.37 o
   8   2   3     1930.88     1918.01    182.50 o
   9   2   3       37.00      140.20     95.65 o
  10   2   3        5.92      -27.12    103.10 o
 -10   3   3     1015.08      630.24    200.72 o
  -9   3   3    17147.73    17922.35   1577.16 o
  -8   3   3     2840.97     2747.69    173.73 o
  -7   3   3    18369.33    17516.51    507.90 o
  -6   3   3      225.49      272.75     78.60 o
  -5   3   3    15774.99    16306.06    599.88 o
  -4   3   3      152.69      143.33     33.30 o
  -3   3   3    33272.23    34654.91    633.91 o
  -2   3   3      824.95      776.38     25.62 o
  -1   3   3     2992.70     2760.46     76.12 o
   0   3   3      945.29      904.11     49.19 o
   1   3   3        2.19      -14.76     16.78 o
   2   3   3       42.66       -3.34      8.49 o
   3   3   3    12669.97    13073.42    277.87 o
   4   3   3     2037.89     1842.48     74.60 o
   5   3   3    11936.83    11495.18    268.56 o
   6   3   3      303.91      245.16     70.61 o
   7   3   3    10436.17    10395.08    416.16 o
   8   3   3     1307.11     1239.88    159.66 o
   9   3   3    17423.49    18883.93    681.11 o
  -9   4   3     1394.01     1632.05    193.83 o
  -8   4   3      571.67      461.68    115.74 o
  -7   4   3       22.91       35.40     45.83 o
  -6   4   3      247.37      318.66     59.85 o
  -5   4   3     4883.47     4487.25    171.45 o
  -4   4   3     6031.80     5987.96    152.13 o
  -3   4   3    25793.51    26515.54    442.56 o
  -2   4   3     3641.62     3695.82     86.17 o
  -1   4   3    53756.82    55934.07   1149.52 o
   0   4   3      190.89      168.09     29.01 o
   1   4   3    73740.38    74559.51   1293.59 o
   2   4   3     3765.22     3430.07    120.39 o
   3   4   3    61498.50    62618.59   1283.25 o
   4   4   3     5473.45     5521.52    130.70 o
   5   4   3    19178.07    19162.13    480.69 o
   6   4   3      394.11      421.32     66.44 o
   7   4   3     9012.47     9135.74    964.11 o
   8   4   3        7.30       42.22     67.95 o
   9   4   3     2110.89     1601.59    192.72 o
  -9   5   3     6333.19     5841.20    337.90 o
  -8   5   3     2315.43     1811.30    196.41 o
  -7   5   3    16314.85    16609.38    601.09 o
  -6   5   3      654.28      493.38     72.02 o
  -5   5   3    17379.62    16813.71    437.26 o
  -4   5   3     4385.60     4350.73    160.84 o
  -3   5   3    14830.29    14261.23    261.70 o
  -2   5   3     2074.27     2004.55     62.15 o
  -1   5   3      423.21      373.56     60.24 o
   0   5   3     3848.32     3729.79    130.30 o
   1   5   3        0.85       12.37     16.97 o
   2   5   3      323.64      257.61     40.03 o
   3   5   3     1848.46     1743.93    161.17 o
   4   5   3       25.68       16.65     23.70 o
   5   5   3    13623.83    12350.10    348.74 o
   6   5   3     1478.50     1214.06    178.20 o
   7   5   3    11259.15    11728.29    474.77 o
   8   5   3      927.40      742.92    138.24 o
   9   5   3     3661.97     3182.15    293.23 o
  -8   6   3       15.90       93.81     83.05 o
  -7   6   3      588.40      568.74    142.49 o
  -6   6   3     2459.37     2392.33    202.16 o
  -5   6   3    12344.91    12237.50    457.24 o
  -4   6   3      309.92      100.68     43.29 o
  -3   6   3    10131.85    10025.45    222.71 o
  -2   6   3     4880.46     4915.12    133.31 o
  -1   6   3    31174.71    31771.37   1710.08 o
   0   6   3     9660.79    10563.66    284.50 o
   1   6   3    36182.02    36866.90    688.58 o
   2   6   3     3069.55     3055.63    104.02 o
   3   6   3    20699.71    19814.08    481.02 o
   4   6   3      424.68      447.15     55.20 o
   5   6   3     6907.86     6506.16    359.29 o
   6   6   3     2468.45     2072.85    189.77 o
   7   6   3     5157.59     5152.65    292.70 o
   8   6   3      315.48      180.42     96.05 o
  -8   7   3      736.15      818.47    155.02 o
  -7   7   3    13189.36    13559.48    550.42 o
  -6   7   3     5719.49     5984.49    316.77 o
  -5   7   3     9931.00    10057.40    412.50 o
  -4   7   3     6399.74     6608.73    298.32 o
  -3   7   3    14238.28    14053.54    476.02 o
  -2   7   3     1135.64     1145.06     81.00 o
  -1   7   3     9478.20     8795.21    250.66 o
   0   7   3      357.21      324.17     49.15 o
   1   7   3       96.88       79.16     27.95 o
   2   7   3       60.04       27.17     24.66 o
   3   7   3     2951.93     2759.21    126.62 o
   4   7   3     1338.02     1557.90    109.83 o
   5   7   3     3925.65     3794.25    242.18 o
   6   7   3     1991.54     1716.85    186.86 o
   7   7   3     5658.71     5317.96    313.86 o
  -7   8   3      262.42      292.81    108.55 o
  -6   8   3       17.49        5.46     61.90 o
  -5   8   3     3411.29     3193.10    372.08 o
  -4   8   3     3967.31     3919.68    229.94 o
  -3   8   3    11554.53    11311.14    420.91 o
  -2   8   3     7148.63     7396.36    302.12 o
  -1   8   3     9530.54     9811.49    282.27 o
   0   8   3     4129.61     4464.83    173.43 o
   1   8   3    10586.94    11052.82    272.49 o
   2   8   3     3762.07     3995.75    139.30 o
   3   8   3    13857.24    14306.39    498.90 o
   4   8   3     6578.93     6696.40    406.61 o
   5   8   3     4049.28     3393.91    237.12 o
   6   8   3     1737.82     1884.91    201.09 o
   7   8   3      228.33      137.21     94.21 o
  -6   9   3     2458.74     2435.57    438.94 o
  -5   9   3     6256.47     6142.72    326.56 o
  -4   9   3     2097.02     2265.44    221.19 o
  -3   9   3     3626.77     3153.66    201.72 o
  -2   9   3      459.45      330.82     96.75 o
  -1   9   3     3627.24     3249.84    193.12 o
   0   9   3       84.16       61.88     49.19 o
   1   9   3     1285.77     1193.95     88.18 o
   2   9   3     2362.41     2432.34    157.55 o
   3   9   3       78.54       75.56     91.88 o
   4   9   3     1809.81     2133.25    241.83 o
   5   9   3     2243.21     2485.98    224.36 o
   6   9   3      952.15      312.25    441.76 o
  -4  10   3      549.21      794.38    187.45 o
  -3  10   3     1654.27     1766.26    173.19 o
  -2  10   3     2458.50     3133.45    301.62 o
  -1  10   3     7878.93     7176.58    405.98 o
   0  10   3     7303.91     8116.74    275.01 o
   1  10   3     3414.00     3762.58    175.93 o
   2  10   3     3003.82     3272.49    335.83 o
   3  10   3     5505.66     5843.73    321.63 o
   4  10   3     4395.65     5165.96    318.65 o
  -2  11   3      394.08      478.21    107.80 o
  -1  11   3       35.82       38.92     77.68 o
   0  11   3       15.48      -70.65     47.10 o
   1  11   3       14.71      116.60     87.41 o
 -10   0   4     2078.92     1963.99    256.90 o
  -8   0   4    12359.10    13197.61    677.79 o
  -6   0   4    57046.68    62222.93   1616.71 o
  -4   0   4    86286.73    82593.70   2066.32 o
  -2   0   4    48023.56    50844.14   1261.64 o
   0   0   4    35818.73    37185.36    745.88 o
   2   0   4    31243.51    31630.75   1166.63 o
   4   0   4      229.95      208.43     57.52 o
   6   0   4    10066.79     9220.60    340.27 o
   8   0   4     4142.63     4066.31    234.25 o
 -10   1   4     7355.37     7603.54    463.10 o
  -9   1   4       40.78       61.40     82.62 o
  -8   1   4     6662.01     7033.52    320.12 o
  -7   1   4       25.87       61.77     42.96 o
  -6   1   4     2213.21     2064.64     94.99 o
  -5   1   4      240.51      156.32     42.63 o
  -4   1   4       41.97       -1.34     19.38 o
  -3   1   4        7.05       -7.53     13.85 o
  -2   1   4    19209.97    20142.10    438.83 o
  -1   1   4     9611.98     9792.88    240.32 o
   0   1   4    69582.01    66484.47   1024.54 o
   1   1   4    11657.97    12387.93    282.01 o
   2   1   4    23853.99    23487.44    435.48 o
   3   1   4       91.93       64.80     19.96 o
   4   1   4    38433.53    38761.64    720.42 o
   5   1   4       18.58      -19.70     21.15 o
   6   1   4    30937.64    31063.12    720.58 o
   7   1   4     1065.32      908.88    103.06 o
   8   1   4    14211.16    14884.56    432.63 o
   9   1   4        6.36      135.81     75.86 o
 -10   2   4     4659.98     5080.33    289.42 o
  -9   2   4      312.75      283.46     92.97 o
  -8   2   4    10670.92    11622.80    642.80 o
  -7   2   4       55.60       36.91     44.83 o
  -6   2   4    25608.98    25462.79    621.56 o
  -5   2   4     1845.13     1873.17     80.02 o
  -4   2   4    36607.62    37854.10    701.14 o
  -3   2   4      148.42      122.86     35.14 o
  -2   2   4   132088.58   132327.41   2887.58 o
  -1   2   4    29974.07    33025.15    589.25 o
   0   2   4    15598.53    14185.95    376.81 o
   1   2   4      276.78      198.44     27.78 o
   2   2   4     3191.22     2984.84     93.32 o
   3   2   4     1481.56     1295.20     56.95 o
   4   2   4      638.51      597.86     64.27 o
   5   2   4        3.02       16.64     25.29 o
   6   2   4     1360.51     1410.99     87.64 o
   7   2   4       20.44       20.81     42.00 o
   8   2   4    11417.71    11478.62    796.82 o
   9   2   4        4.69      -54.84    122.33 o
 -10   3   4     4774.00     4518.37    411.47 o
  -9   3   4     1151.96      831.95    112.87 o
  -8   3   4     7435.00     7614.37    329.41 o
  -7   3   4      986.75      860.14     99.78 o
  -6   3   4     2600.64     2049.82    130.05 o
  -5   3   4       97.30       63.68     33.79 o
  -4   3   4     2732.26     2488.76     98.12 o
  -3   3   4     2725.58     2733.07     78.06 o
  -2   3   4    17639.05    18603.61    354.43 o
  -1   3   4     7409.85     7826.88    167.20 o
   0   3   4    28152.21    27580.18    504.25 o
   1   3   4     4004.97     4005.61    105.52 o
   2   3   4    96753.73    94755.73   1930.17 o
   3   3   4    22709.82    24307.54    463.30 o
   4   3   4    69939.12    71066.41   1270.27 o
   5   3   4     3762.31     3458.54    119.45 o
   6   3   4    29086.64    30833.97    726.94 o
   7   3   4       49.52       32.28     46.83 o
   8   3   4    10602.66    10883.32    448.83 o
   9   3   4      254.06      241.93    100.05 o
  -9   4   4     1500.32     1358.97    175.56 o
  -8   4   4     5933.55     5650.14    288.96 o
  -7   4   4     2964.19     3007.51    167.08 o
  -6   4   4    22957.87    23037.64    577.64 o
  -5   4   4     2257.78     2318.05    123.66 o
  -4   4   4    10146.71     9137.71    261.59 o
  -3   4   4     7520.08     7436.86    173.29 o
  -2   4   4    13750.21    13176.68    244.84 o
  -1   4   4    11601.11    12321.54    292.08 o
   0   4   4    20722.40    20940.90    400.52 o
   1   4   4      315.42      315.29     32.93 o
   2   4   4     8037.41     7826.62    330.01 o
   3   4   4      368.19      256.14     25.21 o
   4   4   4      250.41      308.26     40.64 o
   5   4   4      128.40      141.64     44.06 o
   6   4   4      261.51      213.61     52.49 o
   7   4   4      589.31      642.28    118.05 o
   8   4   4     1852.47     2094.68    204.19 o
   9   4   4     1909.86     1874.57    207.20 o
  -9   5   4      791.24      736.13    145.83 o
  -8   5   4     2598.37     2638.17    231.96 o
  -7   5   4      235.23      169.47     60.95 o
  -6   5   4       84.91       78.08     45.71 o
  -5   5   4     2135.38     1902.01    114.36 o
  -4   5   4       54.56       34.69     32.76 o
  -3   5   4      307.71      277.53     25.98 o
  -2   5   4     9855.37     9618.83    226.89 o
  -1   5   4      156.52      148.23     28.84 o
   0   5   4    21452.96    20780.62    650.40 o
   1   5   4     2237.33     2306.09     84.34 o
   2   5   4    30739.42    28821.46    650.55 o
   3   5   4     4383.78     4205.09    153.98 o
   4   5   4    27810.54    27698.07    556.51 o
   5   5   4     2459.46     2446.62    157.81 o
   6   5   4    21509.66    21911.27    717.72 o
   7   5   4      631.39      521.77    119.42 o
   8   5   4    11534.14    11549.91    491.59 o
   9   5   4     2061.56     1903.47    221.67 o
  -8   6   4     5139.73     4839.65    436.43 o
  -7   6   4     4446.87     4840.90    285.66 o
  -6   6   4    13707.63    13694.13    517.98 o
  -5   6   4     6074.53     6106.99    220.85 o
  -4   6   4    10894.46    10274.57    304.28 o
  -3   6   4     7660.60     7856.93    237.47 o
  -2   6   4    22851.32    22695.93    540.69 o
  -1   6   4     3296.68     3560.39    267.72 o
   0   6   4    14154.59    13937.46    299.15 o
   1   6   4     5607.94     5538.60    155.14 o
   2   6   4     6273.63     6493.57    259.09 o
   3   6   4      490.39      450.47     56.65 o
   4   6   4      326.87      281.75     62.56 o
   5   6   4     1492.46     1519.66    110.99 o
   6   6   4      784.47      612.30    111.76 o
   7   6   4     1929.28     1499.01    177.26 o
   8   6   4     2298.72     2179.45    223.15 o
  -8   7   4     3037.99     3039.98    315.98 o
  -7   7   4      989.06      972.28    156.40 o
  -6   7   4      546.15      459.53    104.84 o
  -5   7   4      321.26      318.59     86.18 o
  -4   7   4      492.91      520.47     80.10 o
  -3   7   4      711.35      585.34     93.41 o
  -2   7   4     2263.57     2101.84    138.40 o
  -1   7   4     1372.77     1235.98    103.98 o
   0   7   4     6197.87     6234.66    170.95 o
   1   7   4     3374.08     3627.69    126.23 o
   2   7   4    13637.22    13621.62    307.64 o
   3   7   4     1954.21     2061.89    112.17 o
   4   7   4    17294.43    17102.66    868.90 o
   5   7   4     3653.13     4004.72    249.15 o
   6   7   4     6989.99     7118.62    356.58 o
   7   7   4     2881.98     2794.23    561.34 o
  -7   8   4     1704.31     1869.75    215.24 o
  -6   8   4     7322.00     6910.46    742.52 o
  -5   8   4     4320.58     4664.38    269.42 o
  -4   8   4    13759.17    13853.85    505.99 o
  -3   8   4     3824.50     3659.50    207.64 o
  -2   8   4    18730.59    18823.93   1114.21 o
  -1   8   4     6156.83     6545.05    219.74 o
   0   8   4     8710.02     8467.77    264.38 o
   1   8   4     1707.59     1737.64     96.46 o
   2   8   4      732.41      602.76     62.63 o
   3   8   4      848.67      860.71    112.35 o
   4   8   4      143.01      124.22     85.29 o
   5   8   4        0.70       57.73     95.65 o
   6   8   4      635.05      603.18    126.66 o
   7   8   4      763.60      663.96    141.36 o
  -6   9   4      682.64      536.63    136.37 o
  -5   9   4       76.35      155.75     82.06 o
  -4   9   4        7.18      -45.31     50.00 o
  -3   9   4     1330.20     1251.26    142.39 o
  -2   9   4      366.96      293.03     73.85 o
  -1   9   4     1809.84     1581.40    146.39 o
   0   9   4     5497.28     5659.79    211.85 o
   1   9   4     4113.21     4405.70    158.66 o
   2   9   4     4189.89     4922.75    197.53 o
   3   9   4     4309.26     5113.29    421.99 o
   4   9   4     5708.23     5275.23    297.20 o
   5   9   4     5552.23     6414.35    349.72 o
  -4  10   4     6370.97     6466.81    332.01 o
  -3  10   4     3637.32     3729.79    345.25 o
  -2  10   4     4026.50     3688.78    281.85 o
  -1  10   4     3799.44     4056.90    229.31 o
   0  10   4     2217.90     2475.59    261.29 o
   1  10   4      257.73      319.96     68.68 o
   2  10   4     4272.36     4470.33    196.55 o
   3  10   4     2359.55     2599.44    215.17 o
   4  10   4       76.50       81.86     75.27 o
  -1  11   4     2388.02     2329.38    190.55 o
   0  11   4     5345.32     5182.09    478.25 o
   1  11   4     3466.83     3961.88    278.71 o
  -9   0   5    16347.16    17762.89    858.41 o
  -7   0   5    18513.46    20907.64    935.94 o
  -5   0   5    33127.55    32355.25    882.68 o
  -3   0   5    18490.45    20286.35    701.09 o
  -1   0   5     8276.10     7934.13    311.19 o
   1   0   5    11073.16    10820.37    520.23 o
   3   0   5    12521.34    11366.22    496.53 o
   5   0   5    35476.52    34538.58    936.29 o
   7   0   5    40451.27    41014.78   1145.25 o
   9   0   5    13853.27    14672.45    778.38 o
 -10   1   5      873.36      972.91    188.87 o
  -9   1   5      751.21      539.27    107.64 o
  -8   1   5        1.75       19.69     57.98 o
  -7   1   5     5723.29     6050.51    223.63 o
  -6   1   5     1255.39     1250.32    121.08 o
  -5   1   5    27424.15    27398.80    538.74 o
  -4   1   5        4.58       -6.35     16.55 o
  -3   1   5    31539.31    32842.71    601.98 o
  -2   1   5     2049.85     2039.59    110.33 o
  -1   1   5    34102.36    34419.95    454.66 o
   0   1   5     9024.28     9570.25    170.97 o
   1   1   5    55162.18    54400.79   1113.74 o
   2   1   5    12292.33    12222.37    295.32 o
   3   1   5    30269.83    30309.51    561.11 o
   4   1   5       41.50       50.52     21.58 o
   5   1   5     4836.91     4675.44    143.83 o
   6   1   5      175.70      232.18     44.26 o
   7   1   5      257.34      208.78     58.72 o
   8   1   5     1150.89      938.00    106.83 o
   9   1   5      497.84      362.60     97.61 o
 -10   2   5      287.22      311.58    108.17 o
  -9   2   5    12944.65    13500.86    717.18 o
  -8   2   5       39.46       65.27     49.34 o
  -7   2   5    20892.14    20456.57    536.41 o
  -6   2   5      181.42      169.39     48.98 o
  -5   2   5     9106.34     8435.85    206.83 o
  -4   2   5       52.75       64.10     28.47 o
  -3   2   5     3832.33     3671.28    127.91 o
  -2   2   5      560.49      510.54     44.86 o
  -1   2   5        4.22      -15.27     14.02 o
   0   2   5    14636.09    14828.82    300.09 o
   1   2   5     5619.16     5561.69    156.85 o
   2   2   5       87.13       88.82     25.67 o
   3   2   5    21779.81    21072.96    641.80 o
   4   2   5     1780.41     1723.16     77.05 o
   5   2   5    24283.94    24979.24    513.36 o
   6   2   5      233.75      257.18     46.65 o
   7   2   5    18472.22    18963.76    504.55 o
   8   2   5      134.97       39.09     61.18 o
   9   2   5    11012.12    11018.52    466.38 o
 -10   3   5       38.36       73.13    127.74 o
  -9   3   5      354.90      422.36     85.76 o
  -8   3   5     2668.21     2710.74    173.03 o
  -7   3   5     1785.12     1226.85    115.75 o
  -6   3   5      168.62      118.63     46.84 o
  -5   3   5    12473.54    12926.30    353.83 o
  -4   3   5      872.89      785.22     68.96 o
  -3   3   5    61049.46    63342.36   1307.09 o
  -2   3   5     2536.20     2555.29    103.45 o
  -1   3   5    63876.43    65472.71   1147.72 o
   0   3   5     2311.48     2305.70     83.04 o
   1   3   5    46265.52    46828.46   1113.89 o
   2   3   5     3207.83     3254.45    211.10 o
   3   3   5    19096.45    18750.91    452.70 o
   4   3   5     1316.52     1154.96     96.26 o
   5   3   5    17811.22    18710.20    470.63 o
   6   3   5      862.68      885.17     88.94 o
   7   3   5       24.88       49.20     48.48 o
   8   3   5     1025.36      946.08    235.24 o
   9   3   5      863.59      706.96    136.53 o
  -9   4   5     6745.76     6590.16    346.51 o
  -8   4   5     2258.74     1929.05    157.00 o
  -7   4   5    21180.03    21515.54    573.44 o
  -6   4   5      229.82      183.26     52.74 o
  -5   4   5     7370.34     7263.62    362.15 o
  -4   4   5     5870.65     5963.03    196.20 o
  -3   4   5     8764.63     8858.20    197.87 o
  -2   4   5      721.25      731.27     31.76 o
  -1   4   5       73.77       48.97     20.65 o
   0   4   5      342.02      266.55     32.95 o
   1   4   5     8822.13     8085.75    194.55 o
   2   4   5     4457.68     4155.85    143.74 o
   3   4   5    18621.40    18381.42    447.63 o
   4   4   5      426.99      316.01     51.35 o
   5   4   5    18253.28    18793.91    481.77 o
   6   4   5      159.47      151.50     49.97 o
   7   4   5    24346.24    25684.36    819.35 o
   8   4   5      654.72      479.51    115.28 o
   9   4   5     7755.64     8364.03    410.71 o
  -9   5   5       11.75      -14.76     78.49 o
  -8   5   5      343.98      293.46     96.79 o
  -7   5   5     4705.72     4842.40    216.09 o
  -6   5   5     1564.27     1636.12    162.21 o
  -5   5   5    13487.27    13719.94    379.20 o
  -4   5   5     6589.77     6547.42    215.51 o
  -3   5   5    20944.82    20511.79    352.88 o
  -2   5   5     2630.13     2718.63     74.52 o
  -1   5   5    34189.61    34716.18    746.58 o
   0   5   5     7472.93     8404.52    195.01 o
   1   5   5    62890.93    62500.57   1386.36 o
   2   5   5      448.20      567.06     58.62 o
   3   5   5    19763.51    18550.90    455.98 o
   4   5   5      148.66      137.88     35.82 o
   5   5   5     4586.57     4546.75    153.87 o
   6   5   5       94.75       23.78     42.39 o
   7   5   5     1212.32     1124.21    153.73 o
   8   5   5      112.58      220.64     97.05 o
  -8   6   5     1872.21     1515.25    190.31 o
  -7   6   5     8960.55     8886.07    409.30 o
  -6   6   5     7920.27     7974.22    279.81 o
  -5   6   5    10701.77    10117.36    311.40 o
  -4   6   5     9168.11     8747.89    269.81 o
  -3   6   5     4735.08     4311.39    162.87 o
  -2   6   5      420.98      345.37     45.43 o
  -1   6   5       31.15       16.02     21.49 o
   0   6   5      864.93      807.51     55.39 o
   1   6   5     3681.21     3393.71    152.22 o
   2   6   5      439.35      369.02     53.29 o
   3   6   5     8883.36     8279.31    264.38 o
   4   6   5      962.37      805.19     67.35 o
   5   6   5    15733.49    15598.86    365.79 o
   6   6   5     8702.85     8872.86    553.73 o
   7   6   5    13249.14    13305.95    534.41 o
   8   6   5     3429.81     3958.56    282.13 o
  -8   7   5      120.55      181.97     97.21 o
  -7   7   5     1774.55     1662.39    195.28 o
  -6   7   5     2783.45     2715.68    221.44 o
  -5   7   5     5942.82     5370.27    211.64 o
  -4   7   5     5677.70     5303.24    201.58 o
  -3   7   5    14350.53    14170.40    478.92 o
  -2   7   5     3839.59     3809.07    188.98 o
  -1   7   5    17838.00    16724.32    767.62 o
   0   7   5     3548.56     3877.29    142.16 o
   1   7   5     8750.40     8951.09    322.42 o
   2   7   5     2785.65     3194.55    181.04 o
   3   7   5     4614.43     4317.91    182.16 o
   4   7   5      606.07      539.05     71.78 o
   5   7   5     2635.59     2395.52    201.77 o
   6   7   5       23.35       24.83     94.79 o
   7   7   5       39.37      105.26     84.56 o
  -7   8   5     7574.12     7023.36    378.26 o
  -6   8   5     1539.99     1170.52    167.13 o
  -5   8   5     4858.62     4775.42    274.83 o
  -4   8   5      516.92      442.57     93.65 o
  -3   8   5     2073.87     1964.68    158.86 o
  -2   8   5      277.07      314.86     71.84 o
  -1   8   5     1348.46     1262.76     96.22 o
   0   8   5      382.11      441.77     78.98 o
   1   8   5     1347.78     1301.59     86.74 o
   2   8   5     2477.22     2593.69    135.59 o
   3   8   5     8832.21     8891.58    283.31 o
   4   8   5     3019.93     2718.07    249.52 o
   5   8   5     7033.10     7491.07    369.16 o
   6   8   5     2609.51     2521.60    231.90 o
  -6   9   5      495.99      387.39    116.03 o
  -5   9   5     3898.68     3711.00    305.07 o
  -4   9   5     5108.11     5180.72    288.91 o
  -3   9   5     5165.17     4913.57    265.06 o
  -2   9   5    10200.34    10603.85    591.79 o
  -1   9   5    10428.14    10231.07    394.04 o
   0   9   5     5018.41     5644.56    200.17 o
   1   9   5     8469.31     9055.69    250.76 o
   2   9   5     5282.65     5883.71    291.74 o
   3   9   5     4409.45     4637.88    252.94 o
   4   9   5     6659.41     6950.77    349.96 o
   5   9   5      498.52      360.74    106.77 o
  -4  10   5      237.57      232.44     89.75 o
  -3  10   5      711.40      677.47    184.08 o
  -2  10   5        4.81      -42.62     52.43 o
  -1  10   5      390.00      394.62     91.40 o
   0  10   5      892.23      799.06     98.53 o
   1  10   5      436.06      464.36     77.83 o
   2  10   5      860.40     1150.44    146.27 o
   3  10   5     1086.81     1102.76    245.28 o
   4  10   5     3513.67     3927.72    273.33 o
  -1  11   5     2215.33     2076.83    260.19 o
   0  11   5    11890.08    13788.68    505.82 o
   1  11   5     2838.04     2896.34    210.84 o
 -10   0   6     6112.47     7748.95    507.83 o
  -8   0   6      915.13     1183.58    200.72 o
  -6   0   6       98.65      120.89     49.35 o
  -4   0   6     5213.17     4812.60    184.99 o
  -2   0   6    21115.09    21058.97    432.54 o
   0   0   6    64357.73    65802.77   1722.82 o
   2   0   6    57499.58    53663.43   1936.53 o
   4   0   6    28854.28    27297.88   1082.51 o
   6   0   6    27565.32    26979.63    780.18 o
   8   0   6     7662.95     7953.12    503.12 o
 -10   1   6     7853.83     8266.54    942.14 o
  -9   1   6      202.15      194.50     81.53 o
  -8   1   6    19534.17    20932.38    682.49 o
  -7   1   6      251.46      219.88     55.03 o
  -6   1   6    41122.12    39889.27    895.44 o
  -5   1   6     2457.30     2009.69     83.03 o
  -4   1   6    56187.44    58338.84   1048.67 o
  -3   1   6       47.84       24.04     12.78 o
  -2   1   6    22062.94    21252.69    372.16 o
  -1   1   6     6818.92     7127.72    109.69 o
   0   1   6    10592.13    11158.78    275.31 o
   1   1   6     6574.90     6459.30    171.51 o
   2   1   6      598.60      612.04     34.91 o
   3   1   6     2584.17     2400.74     91.68 o
   4   1   6     6536.53     6062.19    158.35 o
   5   1   6        2.50        0.38     23.65 o
   6   1   6    14282.98    13745.50    348.75 o
   7   1   6      295.45      377.49     67.69 o
   8   1   6    17910.10    18454.02    512.08 o
   9   1   6      148.03      155.17     68.42 o
 -10   2   6     2060.16     2175.03    207.77 o
  -9   2   6      509.16      459.44    145.55 o
  -8   2   6     2289.02     2332.32    151.62 o
  -7   2   6      191.52      212.74     55.91 o
  -6   2   6      544.54      522.49     88.46 o
  -5   2   6     1456.38     1566.47    102.82 o
  -4   2   6    20685.69    21908.08    515.38 o
  -3   2   6     2147.00     2038.35     91.64 o
  -2   2   6    48613.36    48898.93   1010.27 o
  -1   2   6     6754.08     6939.46    244.55 o
   0   2   6    34502.89    33663.01    556.85 o
   1   2   6    19624.61    20295.51    525.16 o
   2   2   6    59734.84    60491.78   1260.81 o
   3   2   6     1076.19      976.30     54.64 o
   4   2   6    48410.55    49382.38    906.95 o
   5   2   6       65.17       81.78     31.92 o
   6   2   6    15648.43    15624.18    419.10 o
   7   2   6     2046.44     1847.42    137.68 o
   8   2   6     1673.55     1829.01    141.93 o
   9   2   6       70.68      148.30     85.76 o
 -10   3   6     5756.51     6632.54    509.40 o
  -9   3   6     1170.18     1030.63    156.77 o
  -8   3   6    21108.65    21079.85    574.82 o
  -7   3   6      243.51      197.40     58.34 o
  -6   3   6    24107.13    25222.98    624.36 o
  -5   3   6     1259.00     1208.03     94.88 o
  -4   3   6    42385.18    43312.51    936.91 o
  -3   3   6      302.48      170.74     39.95 o
  -2   3   6    26049.82    26248.34    576.66 o
  -1   3   6     3057.38     2945.90     97.59 o
   0   3   6    27150.75    27131.99    447.30 o
   1   3   6      545.82      475.17     47.78 o
   2   3   6      487.35      473.38     50.66 o
   3   3   6      173.92      137.36     35.65 o
   4   3   6      831.43      633.15     55.39 o
   5   3   6       40.62       74.60     37.62 o
   6   3   6     3245.34     3183.39    153.28 o
   7   3   6      328.75      307.26     67.86 o
   8   3   6     5138.48     5150.18    604.50 o
   9   3   6     1995.07     1707.14    222.92 o
  -9   4   6       48.10       29.11     58.63 o
  -8   4   6      327.42      189.14     65.07 o
  -7   4   6       30.93       57.32     49.47 o
  -6   4   6     6995.75     7376.11    258.31 o
  -5   4   6       43.08       91.53     42.32 o
  -4   4   6     2077.15     1782.67     99.55 o
  -3   4   6      284.18      329.38     27.41 o
  -2   4   6    36644.98    38623.44    707.12 o
  -1   4   6     4013.57     4223.56    103.95 o
   0   4   6    62501.00    63239.23    990.67 o
   1   4   6      749.54      754.59     43.12 o
   2   4   6    66061.45    66139.34   1391.19 o
   3   4   6     2845.55     2737.26    119.61 o
   4   4   6    16359.11    16858.55    431.87 o
   5   4   6     7171.86     7370.45    245.41 o
   6   4   6    17288.31    17453.11    470.51 o
   7   4   6      497.86      311.92     91.18 o
   8   4   6     2435.32     2491.24    349.02 o
   9   4   6       22.47       79.59     92.08 o
  -9   5   6     1449.51     1207.79    260.04 o
  -8   5   6     7225.34     7239.95    362.32 o
  -7   5   6     3255.19     3665.53    194.73 o
  -6   5   6    15581.67    16153.42    652.75 o
  -5   5   6     1782.36     1834.40    117.62 o
  -4   5   6    34694.68    35025.15    789.76 o
  -3   5   6     4100.45     4291.22    190.00 o
  -2   5   6    12588.11    12735.17    236.93 o
  -1   5   6     1063.21     1063.57     58.35 o
   0   5   6    15907.70    16981.64    312.78 o
   1   5   6      131.22      130.04     22.30 o
   2   5   6     3552.02     3396.74    135.35 o
   3   5   6      194.83      162.64     38.54 o
   4   5   6      292.49      182.40     45.32 o
   5   5   6     1479.68     1248.34     85.08 o
   6   5   6     6050.09     6271.58    340.12 o
   7   5   6     2411.91     2813.30    251.64 o
   8   5   6     5250.45     5645.24    321.88 o
  -8   6   6      205.26      185.52     91.50 o
  -7   6   6        3.65       -0.40     60.88 o
  -6   6   6      894.52      729.20     93.22 o
  -5   6   6      257.96      270.59     59.99 o
  -4   6   6     4611.50     4643.46    181.98 o
  -3   6   6       61.13       15.86     29.93 o
  -2   6   6    10065.30    10219.08    385.32 o
  -1   6   6     1174.21     1221.53     93.83 o
   0   6   6    32054.87    32964.64    729.63 o
   1   6   6     4712.79     4764.75    144.09 o
   2   6   6    25922.12    24745.57    662.85 o
   3   6   6     2427.18     2502.96    123.02 o
   4   6   6    12372.18    12160.93    345.72 o
   5   6   6     1342.41     1392.59     91.90 o
   6   6   6     8574.50     9666.06    418.50 o
   7   6   6     1466.41     1761.17    192.95 o
   8   6   6     3363.88     3027.78    257.70 o
  -8   7   6     9571.52    11020.88    500.56 o
  -7   7   6     2031.07     1788.10    199.02 o
  -6   7   6    11177.33    10508.55    446.96 o
  -5   7   6     5819.48     6261.54    235.44 o
  -4   7   6    12221.53    11782.70    345.26 o
  -3   7   6     2995.67     3135.68    182.21 o
  -2   7   6    12539.66    12770.90    428.18 o
  -1   7   6     1174.36     1165.62     82.40 o
   0   7   6     3232.99     3122.86    119.69 o
   1   7   6      437.74      374.77     54.59 o
   2   7   6      243.82      220.10     49.30 o
   3   7   6      254.88      239.54     71.34 o
   4   7   6     2176.79     2080.16    122.66 o
   5   7   6     2364.49     2142.58    300.29 o
   6   7   6     2667.49     2863.39    265.21 o
   7   7   6     2251.27     2620.76    236.91 o
  -7   8   6      179.16      179.94     92.51 o
  -6   8   6      387.77      427.67    112.80 o
  -5   8   6       75.78      102.91     70.35 o
  -4   8   6     1779.35     1851.25    169.39 o
  -3   8   6     4105.05     4085.20    222.69 o
  -2   8   6     5443.03     5466.94    309.55 o
  -1   8   6     2512.85     2497.18    165.11 o
   0   8   6     5190.43     5505.12    177.38 o
   1   8   6     4453.50     4585.02    189.39 o
   2   8   6     9134.82     9791.49    348.83 o
   3   8   6     4702.50     4708.64    191.81 o
   4   8   6     9285.11     8586.13    365.83 o
   5   8   6     3884.61     4007.68    270.00 o
   6   8   6     5980.78     6025.34    551.38 o
  -6   9   6     7304.68     7644.54    392.49 o
  -5   9   6     1411.55     1213.45    195.46 o
  -4   9   6     6632.02     6577.22    321.76 o
  -3   9   6     1310.84     1425.41    149.30 o
  -2   9   6     3108.61     3012.96    198.67 o
  -1   9   6     2416.94     2784.06    184.49 o
   0   9   6     1002.97      943.56     83.91 o
   1   9   6     1111.32     1225.68     93.76 o
   2   9   6       31.86       41.21     45.70 o
   3   9   6      177.16      132.36     70.47 o
   4   9   6      839.51      708.50    128.20 o
   5   9   6       33.05        5.71     72.95 o
  -4  10   6      762.72      466.71    163.21 o
  -3  10   6     3849.18     3374.49    327.52 o
  -2  10   6     2563.50     2143.47    365.81 o
  -1  10   6     4125.36     4437.07    349.80 o
   0  10   6     5009.28     5314.06    222.05 o
   1  10   6     4738.05     5268.96    187.95 o
   2  10   6     7882.97     9210.30    420.81 o
   3  10   6     8576.66    10147.80    673.24 o
   0  11   6     1472.98     1522.96    164.56 o
  -9   0   7     2961.68     3775.61    334.89 o
  -7   0   7    14902.07    17245.96    818.87 o
  -5   0   7    40821.11    41469.28   1100.33 o
  -3   0   7    29903.81    28550.81    743.64 o
  -1   0   7    11422.63    10977.81    423.71 o
   1   0   7    34828.19    33369.40   1023.51 o
   3   0   7     8885.73     8506.75    269.64 o
   5   0   7      450.37      415.08    105.46 o
   7   0   7     2882.08     2810.57    183.62 o
   9   0   7     1799.74     1641.50    259.72 o
 -10   1   7      391.86      383.23    102.64 o
  -9   1   7    11236.12    11327.46    590.92 o
  -8   1   7       22.54       37.98     73.76 o
  -7   1   7     6212.67     6459.34    231.79 o
  -6   1   7      401.76      411.17     64.28 o
  -5   1   7     6659.46     7005.03    179.90 o
  -4   1   7       11.46      -19.86     18.91 o
  -3   1   7      100.33       50.82     15.69 o
  -2   1   7      228.65      175.50     27.04 o
  -1   1   7    11442.28    10827.75    173.84 o
   0   1   7     9119.20     8969.93    148.87 o
   1   1   7    23460.81    24167.24    528.93 o
   2   1   7     1348.38     1257.88     66.61 o
   3   1   7    56475.94    58548.05   1210.85 o
   4   1   7     1042.35      919.65     57.21 o
   5   1   7    46029.06    46720.11    871.05 o
   6   1   7        4.81       66.10     33.33 o
   7   1   7    32172.11    32928.80    785.29 o
   8   1   7       67.42       23.38     51.94 o
   9   1   7    12624.00    12996.20    797.45 o
 -10   2   7        3.78      117.07     89.49 o
  -9   2   7     3493.36     3428.44    365.18 o
  -8   2   7      354.67      427.06    101.76 o
  -7   2   7    14477.32    14197.80    407.48 o
  -6   2   7     1463.76     1460.88    109.61 o
  -5   2   7    24023.06    24325.49    580.42 o
  -4   2   7     1991.89     1907.19     97.71 o
  -3   2   7    39194.64    39040.28   1051.59 o
  -2   2   7     3465.57     3296.65    166.78 o
  -1   2   7    65910.34    66552.73    940.43 o
   0   2   7     5967.91     5733.77    117.97 o
   1   2   7    39423.01    37017.62    818.11 o
   2   2   7      294.61      246.67     38.42 o
   3   2   7    10140.87    10251.57    230.53 o
   4   2   7     1483.68     1294.02    117.40 o
   5   2   7     3658.27     3591.14    149.97 o
   6   2   7       34.37      124.42     46.49 o
   7   2   7       85.81       93.23     51.04 o
   8   2   7       10.90        4.74     50.80 o
   9   2   7     5018.37     5116.75    298.25 o
 -10   3   7       59.60       15.51     82.64 o
  -9   3   7     9023.01     9623.78    431.08 o
  -8   3   7       23.29      -55.25     46.95 o
  -7   3   7     5413.17     5327.51    403.48 o
  -6   3   7     1831.46     1867.24    127.02 o
  -5   3   7      994.99      866.89    180.36 o
  -4   3   7       51.25       -2.97     27.14 o
  -3   3   7    11692.33    12397.35    318.49 o
  -2   3   7     4255.91     4855.17    162.32 o
  -1   3   7     5350.17     4855.58    109.51 o
   0   3   7       16.24       26.25     13.61 o
   1   3   7    12736.41    12154.77    309.44 o
   2   3   7     1340.21     1469.33     81.50 o
   3   3   7    31648.61    32677.77    737.39 o
   4   3   7     1506.17     1511.17    145.57 o
   5   3   7    28880.81    29590.44    851.13 o
   6   3   7      103.34      105.25     48.09 o
   7   3   7     9934.44    10120.62    326.62 o
   8   3   7     2232.56     2114.56    200.81 o
   9   3   7    10128.85    10844.85    476.81 o
  -9   4   7     1768.25     1790.31    158.72 o
  -8   4   7     1088.20      859.64    112.68 o
  -7   4   7    17827.36    19406.29    533.39 o
  -6   4   7      161.77      126.26     48.90 o
  -5   4   7    21163.64    21026.22    526.45 o
  -4   4   7      404.73      357.49     53.97 o
  -3   4   7    82024.08    85847.71   1761.20 o
  -2   4   7    20997.54    22169.16    508.32 o
  -1   4   7    39533.83    40191.48    659.48 o
   0   4   7     3167.41     3073.20     86.55 o
   1   4   7    37228.24    36599.93    682.54 o
   2   4   7      924.93      961.07     72.91 o
   3   4   7    13255.81    12903.88    346.35 o
   4   4   7     1670.95     1906.98    139.07 o
   5   4   7     2896.68     3047.25    147.93 o
   6   4   7      362.00      225.56     94.26 o
   7   4   7     1692.79     1276.61    119.42 o
   8   4   7      995.44     1055.05    158.46 o
   9   4   7     1762.45     1658.32    203.26 o
  -9   5   7     4193.38     4182.66    284.51 o
  -8   5   7     1506.92     1326.48    139.88 o
  -7   5   7     1222.36      982.53    114.53 o
  -6   5   7      912.31      945.59    101.37 o
  -5   5   7     1373.42     1252.12    102.06 o
  -4   5   7     1466.44     1386.28     98.42 o
  -3   5   7      915.30      915.54     77.89 o
  -2   5   7     2850.01     3034.86     99.83 o
  -1   5   7    10032.60    10307.04    235.11 o
   0   5   7       62.39       55.56     24.40 o
   1   5   7    34840.36    36595.68    604.50 o
   2   5   7     6326.25     6787.15    215.58 o
   3   5   7    17284.92    16525.61    426.64 o
   4   5   7     5583.75     5574.59    201.07 o
   5   5   7    13148.60    13030.37    466.45 o
   6   5   7     2481.64     2913.56    167.38 o
   7   5   7    15144.21    15328.78    576.39 o
   8   5   7     2141.22     1810.78    201.86 o
  -8   6   7      277.69      124.05     86.35 o
  -7   6   7     6925.80     6619.47    265.89 o
  -6   6   7     7643.04     8161.98    288.69 o
  -5   6   7    14786.23    14682.43    411.59 o
  -4   6   7     5273.56     4956.86    190.88 o
  -3   6   7    23581.64    23396.52    560.38 o
  -2   6   7     1013.53     1115.14    105.90 o
  -1   6   7    19486.88    19579.06    404.67 o
   0   6   7      893.53      891.57     54.52 o
   1   6   7    13916.88    13823.18    351.57 o
   2   6   7     2537.82     2672.29    184.12 o
   3   6   7     5439.61     4948.93    507.80 o
   4   6   7      286.12      261.23     63.97 o
   5   6   7      212.00      149.83     43.17 o
   6   6   7      963.88      910.09    137.21 o
   7   6   7      234.73      122.65     78.58 o
   8   6   7      245.61       97.12     92.39 o
  -8   7   7     1853.76     1816.21    216.15 o
  -7   7   7     5589.92     5528.57    319.11 o
  -6   7   7     1342.23     1265.91    120.96 o
  -5   7   7     1477.56     1466.41    117.06 o
  -4   7   7      692.96      627.89     81.48 o
  -3   7   7       21.51       -6.81     42.51 o
  -2   7   7      412.81      442.06     96.83 o
  -1   7   7     1604.81     1528.85     81.75 o
   0   7   7     3804.66     3954.10    137.82 o
   1   7   7     6901.87     6686.64    192.78 o
   2   7   7     3510.63     3492.03    155.21 o
   3   7   7    21565.91    20250.84    518.84 o
   4   7   7     4606.81     4617.27    212.24 o
   5   7   7    13846.09    14142.72    418.30 o
   6   7   7     5153.07     5006.84    294.33 o
   7   7   7     8563.54     8500.92    419.21 o
  -7   8   7     3839.72     3663.20    383.70 o
  -6   8   7     2528.53     2655.63    229.38 o
  -5   8   7     4271.28     4370.50    538.04 o
  -4   8   7     4080.46     3833.81    249.29 o
  -3   8   7    10795.53    10763.35    410.16 o
  -2   8   7     6428.99     6668.56    235.85 o
  -1   8   7    10421.54     9923.63    377.98 o
   0   8   7     5349.44     5920.79    199.49 o
   1   8   7     2429.38     2486.66    116.24 o
   2   8   7     1126.49     1160.52    137.71 o
   3   8   7      107.98      114.35     47.21 o
   4   8   7      988.55      740.02    119.49 o
   5   8   7       82.61       95.12     77.58 o
   6   8   7       38.92      -54.94     92.51 o
  -6   9   7     1177.30     1377.35    230.38 o
  -5   9   7     1028.44      810.97    219.55 o
  -4   9   7        5.64       50.04     61.59 o
  -3   9   7        3.26       53.20     82.86 o
  -2   9   7      406.39      305.92     84.23 o
  -1   9   7     2559.39     2311.28    255.95 o
   0   9   7      640.33      627.65     87.42 o
   1   9   7     7417.77     7730.11    231.24 o
   2   9   7     2496.63     2743.24    154.31 o
   3   9   7     5861.87     5418.05    286.11 o
   4   9   7     6002.56     6529.91    544.71 o
   5   9   7     6644.15     6785.84    368.90 o
  -3  10   7     4214.46     3523.26    235.21 o
  -2  10   7     5325.79     5595.00    291.44 o
  -1  10   7     3526.22     3579.61    186.23 o
   0  10   7     6818.61     6850.17    259.55 o
   1  10   7     6156.19     6548.24    217.07 o
   2  10   7     2860.53     3263.99    227.58 o
   3  10   7     1867.19     1980.94    314.02 o
 -10   0   8     8898.85    10039.83    606.07 o
  -8   0   8    15320.76    15437.01    774.61 o
  -6   0   8    24513.97    26299.26    753.62 o
  -4   0   8    30218.03    30499.36    872.22 o
  -2   0   8     8179.72     7678.09    232.88 o
   0   0   8     5707.63     5458.62    240.63 o
   2   0   8     7637.98     7026.28    343.05 o
   4   0   8    25545.21    23979.60    663.24 o
   6   0   8    48267.58    50194.94   1952.22 o
   8   0   8    22383.28    23767.08   1100.25 o
 -10   1   8     2333.78     2380.84    208.93 o
  -9   1   8        2.37       54.01     64.93 o
  -8   1   8       69.17       27.65    125.70 o
  -7   1   8      763.40      563.69    101.72 o
  -6   1   8     5408.64     5496.64    202.46 o
  -5   1   8     3152.88     2888.99     99.03 o
  -4   1   8    23006.01    23491.80    455.89 o
  -3   1   8      349.43      371.68     30.42 o
  -2   1   8    39497.52    39933.85    532.56 o
  -1   1   8     1603.38     1528.64     43.14 o
   0   1   8    57298.96    57424.76    821.31 o
   1   1   8      228.58      236.30     34.89 o
   2   1   8    65627.72    64811.72   1369.83 o
   3   1   8      991.45     1002.25    171.94 o
   4   1   8    24699.45    25323.88    494.60 o
   5   1   8     2912.68     2614.98    118.41 o
   6   1   8     2742.93     2403.50    132.46 o
   7   1   8        2.31        9.67     43.37 o
   8   1   8      908.01      926.49    114.70 o
   9   1   8       13.82       63.69     82.27 o
 -10   2   8     8231.01     8155.38    545.34 o
  -9   2   8     1173.89     1096.75    189.18 o
  -8   2   8    29500.27    32803.12    987.56 o
  -7   2   8       81.89       81.23     50.13 o
  -6   2   8    24096.73    24484.63    602.04 o
  -5   2   8     1522.02     1316.84     96.76 o
  -4   2   8    11097.96    10974.01    297.10 o
  -3   2   8     4093.86     4529.68    143.07 o
  -2   2   8    12635.00    13005.80    212.84 o
  -1   2   8        2.71        6.81     12.16 o
   0   2   8      309.14      226.10     24.70 o
   1   2   8      481.41      406.29     28.20 o
   2   2   8    15393.86    16017.37    391.71 o
   3   2   8     4848.38     5101.54    137.10 o
   4   2   8    24243.23    25258.26    927.47 o
   5   2   8       43.27       80.75     36.59 o
   6   2   8    18310.35    18863.60    496.21 o
   7   2   8      125.89      140.19     57.31 o
   8   2   8    12694.90    12895.72    403.97 o
   9   2   8      117.40      167.12     94.47 o
  -9   3   8      316.25      278.52     99.96 o
  -8   3   8     1537.64     1706.27    140.65 o
  -7   3   8       94.58      122.82     64.97 o
  -6   3   8     2180.16     1959.19    132.18 o
  -5   3   8     2795.92     3260.59    184.25 o
  -4   3   8    23053.34    23197.19    549.39 o
  -3   3   8    10686.24    11051.42    453.67 o
  -2   3   8    51495.19    51783.41    929.67 o
  -1   3   8    17153.10    17978.57    526.42 o
   0   3   8    48939.91    49547.58    893.32 o
   1   3   8      121.76       79.72     30.13 o
   2   3   8    34223.35    34429.10    789.73 o
   3   3   8      669.97      627.44     71.86 o
   4   3   8    24908.01    25513.28    608.48 o
   5   3   8      582.29      749.59    123.41 o
   6   3   8     6026.50     6123.41    228.77 o
   7   3   8        3.88       56.96     49.07 o
   8   3   8      678.52      552.83     93.89 o
   9   3   8     2273.60     1846.46    208.85 o
  -9   4   8     1242.87     1048.47    165.78 o
  -8   4   8     8697.66     8401.33    314.37 o
  -7   4   8     5690.74     5971.64    243.90 o
  -6   4   8    10580.30    10767.57    446.19 o
  -5   4   8     2325.93     2049.49    156.29 o
  -4   4   8    24471.60    25213.67    595.13 o
  -3   4   8     1404.73     1437.98    116.55 o
  -2   4   8     5353.50     4989.88    133.64 o
  -1   4   8      431.12      348.50     30.42 o
   0   4   8      373.23      298.75     39.84 o
   1   4   8      249.29      237.47     41.78 o
   2   4   8     1076.15     1064.49     79.45 o
   3   4   8     5831.25     5797.54    199.06 o
   4   4   8     6388.62     6728.62    227.94 o
   5   4   8     1489.50     1499.28    110.30 o
   6   4   8    12520.13    12551.16    373.88 o
   7   4   8      381.42      366.78     74.67 o
   8   4   8    10457.44    11187.57    735.38 o
  -9   5   8       38.01       55.62     81.77 o
  -8   5   8       37.72       10.97     54.12 o
  -7   5   8       62.35       48.75     58.01 o
  -6   5   8     3525.32     3378.08    169.81 o
  -5   5   8      110.14      116.95     49.27 o
  -4   5   8     9809.92     9720.63    290.75 o
  -3   5   8     2780.27     2667.57    124.54 o
  -2   5   8    17599.91    18057.65    415.43 o
  -1   5   8     1634.65     1657.51    139.12 o
   0   5   8    42388.62    43743.35    716.93 o
   1   5   8     8561.21     8554.29    253.63 o
   2   5   8    26243.70    25418.70    605.17 o
   3   5   8     1794.19     1464.14    117.19 o
   4   5   8    11222.47    11521.98    338.40 o
   5   5   8     1908.25     1781.09    129.75 o
   6   5   8     3029.14     2836.21    156.33 o
   7   5   8     1230.56      892.94    145.87 o
   8   5   8      964.44      805.43    142.08 o
  -8   6   8     8382.48     8660.71    417.74 o
  -7   6   8     1688.73     1409.66    208.31 o
  -6   6   8     5407.54     5348.03    225.70 o
  -5   6   8      378.26      373.14     66.57 o
  -4   6   8     9431.94     8698.65    276.30 o
  -3   6   8     1092.90     1181.38     93.00 o
  -2   6   8     4490.78     4443.20    171.05 o
  -1   6   8      917.29      739.55     70.45 o
   0   6   8       22.23       50.68     26.98 o
   1   6   8     3789.68     3946.71    158.20 o
   2   6   8     1942.88     1829.66    113.00 o
   3   6   8     1355.80     1246.64     97.57 o
   4   6   8     4790.61     4889.52    195.22 o
   5   6   8     1810.20     1800.27    107.95 o
   6   6   8    10809.86    10973.56    355.89 o
   7   6   8     4798.96     4880.29    351.21 o
  -8   7   8      116.97      -22.05     79.63 o
  -7   7   8      542.80      457.59    113.51 o
  -6   7   8     1021.80      815.62    100.83 o
  -5   7   8     1756.36     1656.75    126.72 o
  -4   7   8     4264.71     4244.54    183.60 o
  -3   7   8     2535.72     2357.73    167.14 o
  -2   7   8    15662.41    14952.39    404.85 o
  -1   7   8     2600.38     2608.37    149.93 o
   0   7   8    12322.23    13147.08    309.70 o
   1   7   8     5778.49     6142.33    201.24 o
   2   7   8     8196.71     8171.89    268.58 o
   3   7   8     4694.30     4588.95    190.78 o
   4   7   8    10133.37     9308.85    326.65 o
   5   7   8      710.51      765.23     80.76 o
   6   7   8     4911.10     4884.95    302.59 o
   7   7   8     1074.54      569.71    488.53 o
  -7   8   8     2696.94     2804.03    251.45 o
  -6   8   8     6987.41     6586.79    349.01 o
  -5   8   8      932.33      812.29    109.49 o
  -4   8   8     2333.34     2294.86    189.46 o
  -3   8   8     1132.41     1279.64    228.96 o
  -2   8   8      562.97      460.09     91.06 o
  -1   8   8      106.96       27.64     41.62 o
   0   8   8        5.61       13.06     32.98 o
   1   8   8       35.45       40.26     34.59 o
   2   8   8     1879.29     1764.31    132.18 o
   3   8   8      543.80      519.49     76.26 o
   4   8   8     6981.45     7382.54    266.82 o
   5   8   8     2829.02     2272.92    214.35 o
  -5   9   8     1749.61     1720.48    188.38 o
  -4   9   8     2703.85     2458.27    205.56 o
  -3   9   8     4845.72     4426.51    257.60 o
  -2   9   8     3647.55     3597.41    222.34 o
  -1   9   8     8210.27     8706.71    298.94 o
   0   9   8     6049.68     6660.44    247.53 o
   1   9   8     2729.77     3243.52    141.18 o
   2   9   8     4888.54     5412.58    223.20 o
   3   9   8     7525.58     8442.26    382.83 o
   4   9   8     6046.96     5184.07    495.90 o
   5   9   8     1365.36     1393.49    191.24 o
  -4  10   8     3119.13       78.47    113.15 o
  -3  10   8     1561.62     1573.93    175.88 o
  -2  10   8      266.20      172.70     85.61 o
  -1  10   8     1713.88     1621.18    156.74 o
   0  10   8      146.49       45.43     54.72 o
   1  10   8      112.65       73.26     56.72 o
   2  10   8      461.15      451.70    109.57 o
   3  10   8       83.82      257.21    127.74 o
  -9   0   9     6940.79     7113.38    484.76 o
  -7   0   9     1414.27     1152.97    198.05 o
  -5   0   9     2065.63     1991.88    117.31 o
  -3   0   9     2690.30     2572.22     75.25 o
  -1   0   9    28489.99    28799.75    602.90 o
   1   0   9    72511.87    71142.87   1784.58 o
   3   0   9    53018.98    53355.53   1981.10 o
   5   0   9    21765.95    20164.85    636.28 o
   7   0   9    14451.29    15139.16    768.02 o
   9   0   9     7794.01     7400.09    525.88 o
 -10   1   9      973.99      882.20    148.73 o
  -9   1   9    12113.70    12790.93    497.51 o
  -8   1   9      534.51      495.70    111.03 o
  -7   1   9    16954.78    17762.31    596.73 o
  -6   1   9      951.18      816.40     83.95 o
  -5   1   9    36843.29    38133.76    846.70 o
  -4   1   9      905.71      790.93     47.03 o
  -3   1   9    33024.05    33889.86    551.68 o
  -2   1   9        5.00       11.82      9.25 o
  -1   1   9    20419.40    19528.16    535.45 o
   0   1   9      962.37      922.50     35.35 o
   1   1   9     3939.97     3800.42    154.69 o
   2   1   9     4888.82     5017.67    162.32 o
   3   1   9     1771.17     1671.33     78.50 o
   4   1   9       49.30       32.74     21.97 o
   5   1   9     2969.86     2680.50    104.61 o
   6   1   9      710.41      625.93     78.25 o
   7   1   9     2708.27     2348.11    148.70 o
   8   1   9      261.65      256.22     92.15 o
   9   1   9     5630.42     6099.89    632.90 o
 -10   2   9      109.87       20.52     78.75 o
  -9   2   9     4136.89     4509.88    272.35 o
  -8   2   9     1625.15     1272.54    160.76 o
  -7   2   9     1943.53     1692.26    126.05 o
  -6   2   9      258.27      175.77     88.37 o
  -5   2   9      447.91      381.06     58.89 o
  -4   2   9      108.53      101.21     21.04 o
  -3   2   9    10608.38    10601.04    320.83 o
  -2   2   9       18.67       15.67     12.31 o
  -1   2   9    29598.91    30165.08    475.04 o
   0   2   9      391.96      433.58     29.20 o
   1   2   9    37333.71    36762.10    674.17 o
   2   2   9      657.92      837.78     68.90 o
   3   2   9    29044.33    29362.13    563.90 o
   4   2   9      935.52      820.67     97.29 o
   5   2   9    39946.86    40974.57    918.71 o
   6   2   9       14.88        5.26     43.25 o
   7   2   9     8513.60     8604.00    294.14 o
   8   2   9      548.03      600.42     96.37 o
   9   2   9     3351.60     3371.35    382.28 o
  -9   3   9    10089.12     9869.69    439.64 o
  -8   3   9      510.33      634.17     93.42 o
  -7   3   9    26348.36    27407.71   1041.83 o
  -6   3   9     1522.03     1758.50    125.67 o
  -5   3   9    35675.96    37026.77    878.07 o
  -4   3   9     2304.41     2400.65    153.78 o
  -3   3   9    30573.32    30381.96    675.50 o
  -2   3   9     6543.45     6835.87    208.03 o
  -1   3   9    53859.80    55992.56    809.59 o
   0   3   9     4144.89     4432.88    117.83 o
   1   3   9    14128.51    14286.81    362.09 o
   2   3   9      644.93      558.67     62.45 o
   3   3   9        8.41       14.27     26.55 o
   4   3   9        0.43      -37.41     24.94 o
   5   3   9     1183.12     1067.47     94.19 o
   6   3   9       23.04       42.32     45.11 o
   7   3   9     5021.03     5136.62    219.29 o
   8   3   9      714.92      628.44    100.48 o
   9   3   9    12825.47    14124.89    568.14 o
  -9   4   9     3392.67     3604.02    596.73 o
  -8   4   9      205.26      191.01     84.11 o
  -7   4   9     1753.85     1434.37    135.82 o
  -6   4   9      363.03      166.13     55.81 o
  -5   4   9      652.99      593.53     75.92 o
  -4   4   9      136.19      152.52     44.08 o
  -3   4   9     3974.80     3653.81    145.70 o
  -2   4   9     6194.64     6598.76    150.31 o
  -1   4   9    14295.99    13890.16    259.84 o
   0   4   9     2013.60     1821.54    106.76 o
   1   4   9    20490.20    19716.20    481.56 o
   2   4   9      355.94      325.21     51.89 o
   3   4   9    16584.14    17182.22    445.45 o
   4   4   9     6077.80     6937.92    237.93 o
   5   4   9    14388.58    14163.03    399.33 o
   6   4   9     2988.17     2689.57    151.00 o
   7   4   9     6210.21     6010.43    279.11 o
   8   4   9       21.58       54.87     76.20 o
  -9   5   9     3355.59     3350.06    208.22 o
  -8   5   9      516.92      378.79    132.48 o
  -7   5   9    14470.37    14687.93    443.95 o
  -6   5   9     1013.48     1026.01    106.59 o
  -5   5   9    38769.68    39077.92    896.34 o
  -4   5   9      735.87      694.40     77.10 o
  -3   5   9    31658.55    31721.92    723.96 o
  -2   5   9      506.33      537.37     50.26 o
  -1   5   9    13307.00    13010.75    257.95 o
   0   5   9      537.54      556.78     44.63 o
   1   5   9     5107.40     5037.47    180.84 o
   2   5   9        7.99        0.48     27.65 o
   3   5   9     3126.12     3157.88    286.16 o
   4   5   9        2.30       35.32     38.54 o
   5   5   9     2509.29     2441.65    139.22 o
   6   5   9      425.29      396.05     72.89 o
   7   5   9     8144.39     7603.07    369.29 o
   8   5   9      480.65      371.61    109.22 o
  -8   6   9     1337.76     1584.02    198.92 o
  -7   6   9      496.52      390.09     83.56 o
  -6   6   9     1164.08     1075.58    113.98 o
  -5   6   9     1048.10      926.67     98.44 o
  -4   6   9      134.67      143.09     49.15 o
  -3   6   9     1983.36     1730.96    111.38 o
  -2   6   9      185.81      152.58     47.82 o
  -1   6   9    13631.87    14368.62    286.57 o
   0   6   9     7169.00     7293.16    199.48 o
   1   6   9    24231.78    24142.00    585.86 o
   2   6   9     6676.32     6644.66    229.16 o
   3   6   9    17230.46    17865.94    474.51 o
   4   6   9     4963.76     4955.44    252.19 o
   5   6   9    17739.87    17504.80    414.83 o
   6   6   9     5390.99     5736.35    238.25 o
   7   6   9     5686.09     5566.08    318.38 o
  -7   7   9     7243.80     7334.76    293.73 o
  -6   7   9     1657.63     1764.05    142.24 o
  -5   7   9    10682.54    10480.79    337.05 o
  -4   7   9     4147.06     4152.24    183.03 o
  -3   7   9    12105.02    12353.28    670.72 o
  -2   7   9      532.51      616.92     79.45 o
  -1   7   9    13430.78    13775.09    559.50 o
   0   7   9      603.12      566.02     61.51 o
   1   7   9     1987.18     1886.20    139.50 o
   2   7   9      605.99      620.11     81.25 o
   3   7   9       11.03       10.91     39.04 o
   4   7   9       16.89       -7.31     38.15 o
   5   7   9      735.08      578.57     71.32 o
   6   7   9     1893.99     1924.93    202.24 o
   7   7   9     1138.40      137.39    147.36 o
  -6   8   9      339.99      605.14    128.08 o
  -5   8   9        1.36       31.81     47.39 o
  -4   8   9     1150.56      824.90    127.55 o
  -3   8   9     3236.89     3318.71    214.68 o
  -2   8   9     1657.30     1502.28    150.71 o
  -1   8   9     8797.90     9503.56    306.78 o
   0   8   9     2469.64     2908.39    127.70 o
   1   8   9     8519.87     8368.90    279.52 o
   2   8   9     9910.24    11384.08    351.02 o
   3   8   9    14713.17    14633.79    492.19 o
   4   8   9     8461.50     8176.81    451.76 o
   5   8   9    11134.75    11754.42    503.80 o
   6   8   9     3205.65       12.40     91.33 o
  -5   9   9     4941.31     5475.27    313.11 o
  -4   9   9     3257.84     3423.61    328.14 o
  -3   9   9     4279.93     4367.19    258.01 o
  -2   9   9     8884.01     8828.41    379.13 o
  -1   9   9     4641.91     4544.11    204.83 o
   0   9   9     3722.29     4283.67    242.82 o
   1   9   9      905.90      843.68    110.49 o
   2   9   9      695.45      667.51     96.26 o
   3   9   9     1084.65     1053.17    119.81 o
   4   9   9     1547.64     1496.97    309.78 o
  -3  10   9      230.87      215.94     90.95 o
  -2  10   9     1184.28     1022.19    148.68 o
  -1  10   9     1186.14     1119.68    121.84 o
   0  10   9     4102.72     4437.69    206.97 o
   1  10   9     7004.66     7431.60    340.99 o
   2  10   9     2178.92     2946.47    275.73 o
   3  10   9     3672.39     3975.77    266.00 o
 -10   0  10      380.15      483.66    166.66 o
  -8   0  10      891.00      524.94    145.95 o
  -6   0  10    23388.15    22385.93    978.31 o
  -4   0  10    35905.37    35974.19    746.04 o
  -2   0  10    35195.44    32953.16   1923.27 o
   0   0  10   106703.41   110893.40   2211.92 o
   2   0  10    69764.80    72520.92   2620.44 o
   4   0  10    14640.72    16123.08    484.68 o
   6   0  10     1866.87     1643.86    217.19 o
   8   0  10       52.24        8.32     91.18 o
 -10   1  10    12990.95    13909.94    543.62 o
  -9   1  10       16.36      -40.64     67.21 o
  -8   1  10     6084.31     6349.00    314.66 o
  -7   1  10      116.35       44.89     63.20 o
  -6   1  10    11419.78    11943.91    341.90 o
  -5   1  10       21.03       49.56     34.06 o
  -4   1  10      137.64      133.77     25.20 o
  -3   1  10     8354.18     8783.82    171.60 o
  -2   1  10      307.98      203.04     30.04 o
  -1   1  10      396.69      327.06     26.86 o
   0   1  10     8798.80     8266.43    167.27 o
   1   1  10      139.51      100.20     26.49 o
   2   1  10    30504.50    29881.71    669.94 o
   3   1  10      614.74      508.80     73.94 o
   4   1  10    39003.33    39521.13   1246.83 o
   5   1  10      574.54      579.52     70.68 o
   6   1  10    20123.48    20042.02    769.55 o
   7   1  10     4703.34     4701.41    205.65 o
   8   1  10    19076.30    20021.86    702.50 o
   9   1  10       12.20       64.28     86.98 o
 -10   2  10      780.40      391.39    308.84 o
  -9   2  10       12.52      -54.96     67.27 o
  -8   2  10     9880.18    10419.24    433.33 o
  -7   2  10       35.96       39.36     48.09 o
  -6   2  10    12106.75    11064.58    333.61 o
  -5   2  10     3731.55     3658.15    154.49 o
  -4   2  10    22872.35    22338.38    524.40 o
  -3   2  10     1935.78     1860.42     56.26 o
  -2   2  10    53365.13    52757.90    761.84 o
  -1   2  10      233.52      203.48     25.07 o
   0   2  10    60098.07    61558.26    976.76 o
   1   2  10      778.78      904.91     45.21 o
   2   2  10    12953.81    13126.02    342.57 o
   3   2  10     1767.54     2041.47    141.32 o
   4   2  10    15565.96    15751.49    568.80 o
   5   2  10      263.29      229.45     58.00 o
   6   2  10     2074.08     1963.43    136.76 o
   7   2  10     1488.50     1479.42    199.19 o
   8   2  10      245.66      303.26     77.70 o
   9   2  10       60.06       86.28     89.81 o
  -9   3  10      681.63      576.91    131.70 o
  -8   3  10     9492.58     8818.09    705.01 o
  -7   3  10     1809.38     1527.98    128.32 o
  -6   3  10    10599.75    11863.85    353.39 o
  -5   3  10      508.46      430.59     65.77 o
  -4   3  10     3096.23     2968.34    131.54 o
  -3   3  10      158.76      177.15     38.91 o
  -2   3  10       76.79       95.81     20.23 o
  -1   3  10      120.03       81.02     22.99 o
   0   3  10      983.33      857.48     47.25 o
   1   3  10       16.96      -11.82     22.45 o
   2   3  10    10634.81     9945.55    285.00 o
   3   3  10      843.57      809.30     77.98 o
   4   3  10    22951.89    23505.53    580.94 o
   5   3  10     1521.16     1490.01    108.98 o
   6   3  10    20418.58    21222.56    553.93 o
   7   3  10      294.93      278.66     68.62 o
   8   3  10    10469.00    10865.95    368.97 o
  -9   4  10      285.42      151.47     98.52 o
  -8   4  10     2704.89     2532.55    172.87 o
  -7   4  10      653.24      797.11    102.51 o
  -6   4  10    17386.32    19640.53    777.24 o
  -5   4  10      905.86      890.39     89.61 o
  -4   4  10    29448.33    29765.28    691.34 o
  -3   4  10     3324.05     2970.50    129.36 o
  -2   4  10    38999.89    40708.43    722.07 o
  -1   4  10     4564.45     4389.20    169.31 o
   0   4  10    29374.87    28084.44    715.23 o
   1   4  10      628.87      705.77     70.26 o
   2   4  10    17441.71    17595.63    497.47 o
   3   4  10       82.80       57.34     38.24 o
   4   4  10     5372.01     5334.88    272.79 o
   5   4  10      406.76      353.26     64.06 o
   6   4  10       20.90        0.07     64.53 o
   7   4  10       23.36      123.35     60.16 o
   8   4  10     1010.15     1028.37    159.70 o
  -9   5  10      869.15      560.73    106.85 o
  -8   5  10     7189.19     7355.25    373.06 o
  -7   5  10     1736.57     1641.68    140.25 o
  -6   5  10     6516.23     6340.82    245.82 o
  -5   5  10     2877.02     2581.21    143.72 o
  -4   5  10     7707.91     7552.22    251.41 o
  -3   5  10       52.75       51.11     35.02 o
  -2   5  10     1225.44     1262.27    162.07 o
  -1   5  10     1272.98     1194.78     63.61 o
   0   5  10     5409.41     5450.27    182.11 o
   1   5  10     3853.26     4228.51    167.62 o
   2   5  10     8328.99     7213.53    239.54 o
   3   5  10     4653.42     3929.00    169.55 o
   4   5  10     6652.64     6167.14    229.67 o
   5   5  10     2842.74     2904.42    157.06 o
   6   5  10    15361.31    14663.73    433.00 o
   7   5  10     2110.06     1893.85    149.61 o
   8   5  10    12559.48    13062.08    539.76 o
  -8   6  10     1787.10     1945.02    283.37 o
  -7   6  10      417.90      379.28     84.02 o
  -6   6  10     4081.18     4125.15    198.14 o
  -5   6  10      968.64      989.04    101.39 o
  -4   6  10    30331.78    29703.96    709.90 o
  -3   6  10     5560.95     5530.69    178.54 o
  -2   6  10    17550.21    17917.89    461.59 o
  -1   6  10     3303.16     3261.68    121.23 o
   0   6  10    18905.27    19689.43    479.88 o
   1   6  10     5596.34     5609.65    205.60 o
   2   6  10    11491.00    11794.03    424.56 o
   3   6  10     4595.64     4269.87    373.24 o
   4   6  10     4937.50     4141.52    238.81 o
   5   6  10      876.28      785.05     97.53 o
   6   6  10       34.05      -17.18     46.34 o
   7   6  10       47.30      -19.47     75.37 o
  -7   7  10      318.20      292.42     81.62 o
  -6   7  10     4432.65     4391.16    210.76 o
  -5   7  10      976.87      888.34    102.68 o
  -4   7  10      419.19      258.76     63.26 o
  -3   7  10        4.38      -13.78     42.32 o
  -2   7  10      452.52      516.77    139.98 o
  -1   7  10       64.13       24.01     40.97 o
   0   7  10     4550.20     4266.68    161.46 o
   1   7  10     2957.89     2808.12    227.34 o
   2   7  10     7538.88     7030.43    353.75 o
   3   7  10     2439.92     2146.08    152.72 o
   4   7  10    11886.06    11304.87    356.68 o
   5   7  10     2589.81     2660.21    217.45 o
   6   7  10     9154.86     9061.98    428.58 o
  -6   8  10     3037.81     2863.22    182.19 o
  -5   8  10     2677.69     2588.50    164.30 o
  -4   8  10     5961.24     5759.38    538.35 o
  -3   8  10     2829.34     2789.83    198.12 o
  -2   8  10    11810.50    12650.86    667.59 o
  -1   8  10     8887.49     9545.08    308.98 o
   0   8  10    13499.66    13998.04    395.25 o
   1   8  10     3627.36     3549.33    180.50 o
   2   8  10     8671.10     8333.00    289.00 o
   3   8  10       70.67       72.81     50.12 o
   4   8  10     3915.46     3693.83    207.17 o
   5   8  10      635.55      541.34    126.21 o
  -5   9  10     1051.36     1027.74    227.55 o
  -4   9  10      359.53      238.91     93.27 o
  -3   9  10        7.95       -4.57     56.66 o
  -2   9  10       76.77       31.68     57.36 o
  -1   9  10       37.45       46.81     52.33 o
   0   9  10     3009.76     3334.25    180.90 o
   1   9  10      105.47       78.51     62.26 o
   2   9  10     4721.95     4862.68    215.30 o
   3   9  10     5301.77     5622.03    377.59 o
   4   9  10     9997.07    10020.91    583.16 o
  -3  10  10     3740.95     4122.11    366.28 o
  -2  10  10     5247.33     4820.03    229.52 o
  -1  10  10     4913.58     5557.02    241.71 o
   0  10  10     6534.33     7207.74    398.68 o
   1  10  10     2697.75     3056.77    344.93 o
   2  10  10     3992.36     4191.37    208.32 o
  -9   0  11    12085.86    12835.25    709.17 o
  -7   0  11    13514.64    14776.02    741.50 o
  -5   0  11    16319.90    15939.00    372.34 o
  -3   0  11    31181.55    31387.45    670.48 o
  -1   0  11     4388.13     4226.93    129.39 o
   1   0  11     8420.73     9695.61    315.35 o
   3   0  11      733.54      838.64    135.75 o
   5   0  11     6147.09     6453.47    282.01 o
   7   0  11    19617.02    20434.96    977.84 o
   9   0  11     7255.08     7435.56    543.45 o
 -10   1  11        6.94       54.61     84.87 o
  -9   1  11      730.98      956.41    148.98 o
  -8   1  11      288.23      563.06    140.85 o
  -7   1  11      195.26      110.61     63.16 o
  -6   1  11       37.29        3.25     37.28 o
  -5   1  11     8237.16     8444.11    210.20 o
  -4   1  11      525.37      483.71     34.11 o
  -3   1  11    15087.27    14337.18    259.60 o
  -2   1  11     1017.55      889.73     37.17 o
  -1   1  11    53232.48    53764.07    952.38 o
   0   1  11     1022.72     1003.35     41.45 o
   1   1  11    75347.77    76806.66   1731.30 o
   2   1  11      247.51      174.68     37.54 o
   3   1  11    56135.59    55704.00   1473.22 o
   4   1  11      281.25      250.71     43.36 o
   5   1  11    16028.38    15692.87    416.11 o
   6   1  11       27.98       76.46     46.42 o
   7   1  11    13700.52    13869.16   1010.95 o
   8   1  11       11.67       38.90     74.97 o
   9   1  11      654.59      559.99    134.93 o
  -9   2  11     9471.02     9780.65    515.75 o
  -8   2  11      126.74      118.70     73.45 o
  -7   2  11    16612.40    17426.51    600.73 o
  -6   2  11     1461.57     1477.55    172.86 o
  -5   2  11    23089.40    24184.02    579.68 o
  -4   2  11     4322.66     4258.70    157.25 o
  -3   2  11    13883.17    13514.42    229.44 o
  -2   2  11      828.84      765.92     34.85 o
  -1   2  11     8802.64     8596.96    175.08 o
   0   2  11      466.42      374.54     32.93 o
   1   2  11     1012.60      882.20     47.18 o
   2   2  11      109.09       21.65     27.56 o
   3   2  11     7160.75     7273.95    235.76 o
   4   2  11       46.75       19.97     41.98 o
   5   2  11    16892.30    17228.06    452.99 o
   6   2  11     2073.56     1745.35    125.84 o
   7   2  11    10984.85    11528.80    364.76 o
   8   2  11     2082.66     2025.10    204.52 o
  -9   3  11      123.33       86.83    110.64 o
  -8   3  11        1.08      -17.51     69.30 o
  -7   3  11      149.13      174.44     58.95 o
  -6   3  11      431.54      481.69     73.70 o
  -5   3  11      947.50     1101.93     95.02 o
  -4   3  11      295.06      190.26     44.99 o
  -3   3  11    26115.40    26728.40    607.69 o
  -2   3  11     2062.13     1918.93     86.36 o
  -1   3  11    27709.55    27251.87    468.08 o
   0   3  11       51.44       -2.62     24.54 o
   1   3  11    27635.39    27716.96    532.97 o
   2   3  11       43.73       49.98     32.27 o
   3   3  11    22932.19    24041.58    588.03 o
   4   3  11      637.30      758.09     84.20 o
   5   3  11    13911.12    14150.29    397.60 o
   6   3  11      661.50      574.87     85.77 o
   7   3  11     3573.56     3246.65    197.98 o
   8   3  11        3.47       10.05     56.74 o
  -9   4  11    10056.23    10701.44    476.22 o
  -8   4  11     2069.00     1864.05    152.90 o
  -7   4  11    15607.82    16243.66    467.41 o
  -6   4  11     2746.19     2745.16    151.91 o
  -5   4  11    21051.18    21020.39    532.72 o
  -4   4  11       99.17       79.73     42.16 o
  -3   4  11    18506.14    19810.20    419.86 o
  -2   4  11      476.46      449.30     35.91 o
  -1   4  11     6764.85     6597.64    172.03 o
   0   4  11     1582.12     1534.74     67.66 o
   1   4  11      483.85      521.77     65.16 o
   2   4  11      121.31       96.52     39.70 o
   3   4  11     3616.81     3701.80    163.02 o
   4   4  11      911.27      986.70    109.95 o
   5   4  11     9435.60     9733.43    397.60 o
   6   4  11      247.89      323.61     70.06 o
   7   4  11    13287.98    14296.98    436.20 o
   8   4  11      548.34      552.59     96.33 o
  -8   5  11       23.36       17.94     56.93 o
  -7   5  11      220.06      204.69     67.18 o
  -6   5  11      262.11      249.26     66.68 o
  -5   5  11     6486.40     6091.07    328.81 o
  -4   5  11     3206.40     3149.26    149.35 o
  -3   5  11    11668.68    11527.61    285.39 o
  -2   5  11     4478.71     4538.59    132.03 o
  -1   5  11    11011.44    10802.34    314.07 o
   0   5  11     4692.15     3996.31    199.38 o
   1   5  11    26476.16    26504.93    639.25 o
   2   5  11     5828.45     5451.18    204.55 o
   3   5  11    20643.16    20112.23    524.97 o
   4   5  11     3558.91     3482.90    169.83 o
   5   5  11     5505.46     5795.34    232.83 o
   6   5  11     2157.98     2118.41    179.73 o
   7   5  11     1939.71     1653.29    143.32 o
  -8   6  11      952.40     1012.05    169.11 o
  -7   6  11     9629.41     9955.40    348.51 o
  -6   6  11      588.09      473.22     85.40 o
  -5   6  11    14899.59    15931.28    497.23 o
  -4   6  11     4432.13     4649.94    261.93 o
  -3   6  11     5547.71     5123.20    173.83 o
  -2   6  11      464.70      403.41     57.12 o
  -1   6  11     1451.09     1377.03    102.98 o
   0   6  11      223.77      137.04     55.03 o
   1   6  11      504.19      558.45    118.57 o
   2   6  11      207.48      211.52     74.80 o
   3   6  11     1537.43     1444.32    114.57 o
   4   6  11      261.74      226.29     61.32 o
   5   6  11     4628.15     4415.81    204.83 o
   6   6  11     1462.56     1206.07    122.69 o
   7   6  11     7034.69     7306.72    480.68 o
  -7   7  11      203.62       93.36     66.39 o
  -6   7  11      959.13      870.86    111.11 o
  -5   7  11     2184.37     2258.07    150.46 o
  -4   7  11     3614.11     3691.02    175.94 o
  -3   7  11     6873.91     6681.41    401.97 o
  -2   7  11     2172.16     2225.83    141.24 o
  -1   7  11    24799.07    27067.35    914.67 o
   0   7  11     7468.30     7767.11    256.11 o
   1   7  11     8658.04     8471.50    308.13 o
   2   7  11    13355.99    13853.17    403.01 o
   3   7  11    13457.88    12729.57    386.15 o
   4   7  11     2875.96     2734.70    242.62 o
   5   7  11    11559.48    11774.84    439.09 o
   6   7  11      848.20      707.30    176.00 o
  -6   8  11     1833.11     1928.66    157.32 o
  -5   8  11     3609.60     3932.28    196.32 o
  -4   8  11     1665.59     1351.08    162.32 o
  -3   8  11     1150.22     1171.58    147.13 o
  -2   8  11     2045.15     2032.86    254.82 o
  -1   8  11     1269.31     1069.08    110.38 o
   0   8  11      311.80      343.05     68.16 o
   1   8  11       68.27       74.24     51.81 o
   2   8  11      487.48      315.91     68.25 o
   3   8  11     1719.59     1728.09    134.70 o
   4   8  11      632.28      629.42     92.62 o
   5   8  11     1871.01     1923.43    229.04 o
  -5   9  11     1129.71      806.47    204.95 o
  -4   9  11      989.75     1012.21    154.60 o
  -3   9  11     3866.75     3738.42    342.27 o
  -2   9  11     3822.14     4458.79    213.34 o
  -1   9  11     6695.20     7254.16    275.25 o
   0   9  11     2592.03     3019.75    166.76 o
   1   9  11     9227.02     9508.67    393.83 o
   2   9  11     1579.55     1777.06    140.39 o
   3   9  11     8536.47     8735.11    316.44 o
   4   9  11      506.49      695.62    128.54 o
  -3  10  11     3182.32     2818.26    191.16 o
  -2  10  11     1012.45     1033.53    165.64 o
  -1  10  11      159.95      160.68     62.54 o
   0  10  11      231.14      272.77     79.69 o
   1  10  11        1.78      -60.95     69.02 o
  -8   0  12     6288.97     5577.02    420.89 o
  -6   0  12      523.99      614.23    153.64 o
  -4   0  12       68.95       55.86     23.36 o
  -2   0  12     8916.53     8406.18    376.64 o
   0   0  12    58882.42    62217.79   1358.60 o
   2   0  12    34348.45    35828.66   1386.49 o
   4   0  12    24601.01    25324.38    714.97 o
   6   0  12     7801.25     7108.36    463.73 o
   8   0  12     9258.77    10354.01    645.93 o
  -9   1  12       74.40       94.89     82.50 o
  -8   1  12    10332.00    10759.34    618.70 o
  -7   1  12       21.37       35.85    112.44 o
  -6   1  12    28207.04    28210.50   1414.03 o
  -5   1  12     2872.64     2820.25    171.05 o
  -4   1  12    42698.44    44248.32    605.49 o
  -3   1  12     1568.19     1755.03     61.10 o
  -2   1  12    55069.68    56777.55    825.25 o
  -1   1  12      307.47      251.64     29.56 o
   0   1  12    17138.20    16705.37    273.02 o
   1   1  12      414.48      309.72     45.35 o
   2   1  12    15587.32    15218.08    388.53 o
   3   1  12      120.75      156.56     54.13 o
   4   1  12       32.39       40.54     47.35 o
   5   1  12     4156.43     3988.35    287.86 o
   6   1  12      294.82      179.14     95.34 o
   7   1  12     3003.31     3294.38    251.33 o
   8   1  12     5176.69     4799.21    297.38 o
  -9   2  12      895.08     1303.23    193.73 o
  -8   2  12     7164.61     7172.23    349.34 o
  -7   2  12      575.18      566.55    113.91 o
  -6   2  12     4444.31     4366.60    183.40 o
  -5   2  12       49.99        0.73     36.44 o
  -4   2  12       47.84       71.09     22.91 o
  -3   2  12      232.54      181.67     21.24 o
  -2   2  12     6092.76     5634.45    132.29 o
  -1   2  12      372.82      379.10     34.14 o
   0   2  12    12340.08    11553.22    223.58 o
   1   2  12      752.74      769.24     46.77 o
   2   2  12    24227.83    24310.46    579.05 o
   3   2  12     1779.18     1728.69    140.95 o
   4   2  12    30328.16    29099.78    861.49 o
   5   2  12      285.32      315.92     60.14 o
   6   2  12    20136.54    20509.30    540.71 o
   7   2  12      513.37      671.62    130.38 o
   8   2  12     6072.35     5584.70    317.92 o
  -9   3  12      490.22      269.82    173.64 o
  -8   3  12     9960.23    10200.89    892.94 o
  -7   3  12     1897.81     1726.92    133.13 o
  -6   3  12    19307.44    20219.77    527.01 o
  -5   3  12      684.83      533.70     71.38 o
  -4   3  12    23579.18    23321.81    554.97 o
  -3   3  12      431.77      374.00     38.94 o
  -2   3  12    22272.19    22219.87    358.19 o
  -1   3  12      845.85      965.58     59.08 o
   0   3  12    24847.56    24503.24    775.82 o
   1   3  12      593.19      607.46     67.47 o
   2   3  12     2645.45     2820.63    159.45 o
   3   3  12     1483.70     1191.68    100.01 o
   4   3  12       49.22      113.16     43.12 o
   5   3  12      406.40      459.16     95.03 o
   6   3  12      277.17      230.72     79.79 o
   7   3  12       97.41      134.27     61.03 o
   8   3  12     3770.01     3354.78    194.88 o
  -9   4  12      138.08       74.34     87.42 o
  -8   4  12     5367.76     4887.29    291.97 o
  -7   4  12      738.41      669.22     97.29 o
  -6   4  12     3117.67     2727.87    157.19 o
  -5   4  12      573.94      541.99     73.65 o
  -4   4  12      201.25      192.52     47.68 o
  -3   4  12     1048.47      930.22     62.54 o
  -2   4  12     2052.73     2081.37     89.80 o
  -1   4  12     3074.49     2986.49     84.97 o
   0   4  12    14080.75    13002.51    578.13 o
   1   4  12      149.22      104.62     49.22 o
   2   4  12    18208.99    17675.28    462.71 o
   3   4  12     2011.65     2165.58    155.97 o
   4   4  12    20138.99    20066.27    530.82 o
   5   4  12     5568.82     5638.84    357.10 o
   6   4  12    16340.02    16468.18    470.92 o
   7   4  12      475.76      629.48     95.22 o
   8   4  12     9568.08    10012.02    359.54 o
  -8   5  12     4980.35     4816.19    233.12 o
  -7   5  12     1444.41     1525.37    137.02 o
  -6   5  12    13604.74    13868.02    626.71 o
  -5   5  12     4038.09     4394.89    201.08 o
  -4   5  12    25609.32    25252.50    613.30 o
  -3   5  12     3803.86     3698.52    161.12 o
  -2   5  12    15463.36    15668.96    310.76 o
  -1   5  12     2461.35     2342.05    112.51 o
   0   5  12     5968.79     5727.88    353.10 o
   1   5  12     2919.55     2838.06    142.96 o
   2   5  12     4895.16     4420.39    184.21 o
   3   5  12     1261.08     1274.40    108.65 o
   4   5  12      388.30      341.41     67.45 o
   5   5  12       56.61       -0.59     45.05 o
   6   5  12     1911.75     1906.45    207.76 o
   7   5  12       63.71       65.19     59.27 o
  -8   6  12     3210.70     2658.68    188.64 o
  -7   6  12       25.70       35.12     56.95 o
  -6   6  12      797.38      664.57    111.01 o
  -5   6  12      339.09      464.65     78.59 o
  -4   6  12        7.67      -47.62     31.75 o
  -3   6  12      786.35      783.64     88.50 o
  -2   6  12     2811.08     2687.08    140.61 o
  -1   6  12     2974.63     2645.49    133.22 o
   0   6  12     3420.06     2943.89    173.90 o
   1   6  12    11468.84    11138.44    337.59 o
   2   6  12    10781.12    10289.47    323.67 o
   3   6  12     5130.34     5220.84    214.10 o
   4   6  12    14061.64    13032.80    399.61 o
   5   6  12     2317.55     2364.37    157.55 o
   6   6  12     9692.70     9989.72    346.64 o
   7   6  12     1194.33      713.80    567.07 o
  -7   7  12      145.83      126.69     91.63 o
  -6   7  12     6253.08     6065.85    461.66 o
  -5   7  12     2617.95     2802.27    166.00 o
  -4   7  12     5288.80     5420.27    195.75 o
  -3   7  12     7170.90     7399.15    470.01 o
  -2   7  12    17645.84    18504.35    640.34 o
  -1   7  12     3946.62     3982.84    176.33 o
   0   7  12     8239.82     8209.87    336.95 o
   1   7  12     5637.60     5902.18    227.15 o
   2   7  12    11547.81    11341.17    550.19 o
   3   7  12     1503.83     1335.48    152.88 o
   4   7  12      220.07      214.85     64.04 o
   5   7  12      485.58      442.78    116.13 o
   6   7  12       29.15       90.89     53.34 o
  -6   8  12     1577.06     1196.76    128.36 o
  -5   8  12      313.88      150.00    122.11 o
  -4   8  12        2.18      -30.30     76.35 o
  -3   8  12       10.47       10.78     50.36 o
  -2   8  12     1920.52     2237.87    154.33 o
  -1   8  12     1122.29     1240.17    117.93 o
   0   8  12     4247.15     4317.04    296.91 o
   1   8  12     1489.31     1557.80    126.08 o
   2   8  12     6287.62     6425.25    250.96 o
   3   8  12     2055.79     2105.78    150.37 o
   4   8  12    11113.11    11407.15    545.15 o
   5   8  12     4903.57     4953.52    236.07 o
  -4   9  12     6383.30     6303.36    334.03 o
  -3   9  12     2035.73     2171.50    167.97 o
  -2   9  12     7301.47     7621.33    291.96 o
  -1   9  12     3738.76     4546.02    211.71 o
   0   9  12     5590.50     5660.52    295.04 o
   1   9  12     1506.20     1752.57    170.53 o
   2   9  12     1796.72     1659.67    141.31 o
   3   9  12       13.22       48.09     53.32 o
  -2  10  12       57.83      110.47     71.16 o
  -1  10  12      366.56      415.73     87.23 o
   0  10  12     2642.07     2955.94    227.59 o
   1  10  12     2210.20     2330.47    202.60 o
  -9   0  13     2640.91     3232.78    346.19 o
  -7   0  13     4200.96     3964.55    336.93 o
  -5   0  13    22009.22    23548.61    679.11 o
  -3   0  13    47526.18    48002.48   1390.71 o
  -1   0  13    45653.88    45142.84    943.15 o
   1   0  13    32941.24    32728.49    889.98 o
   3   0  13    47773.55    49932.08   1907.19 o
   5   0  13     9299.78     9129.48    524.94 o
   7   0  13     1014.38      567.78    170.74 o
  -9   1  13     5801.15     7253.96    360.76 o
  -8   1  13       15.95      -10.12     56.61 o
  -7   1  13    12069.75    12697.17    480.82 o
  -6   1  13      100.00       15.51     50.61 o
  -5   1  13     6938.24     6605.18    179.15 o
  -4   1  13      313.90      250.61     27.79 o
  -3   1  13     6301.68     6126.41    137.59 o
  -2   1  13     1046.45      867.68     41.71 o
  -1   1  13      234.05      222.61     27.41 o
   0   1  13     2290.75     2157.19     64.83 o
   1   1  13      564.60      421.53     52.62 o
   2   1  13      185.58      130.05     43.66 o
   3   1  13    10259.56     9115.81    342.43 o
   4   1  13      729.08      738.38    104.82 o
   5   1  13     4696.94     4947.49    257.80 o
   6   1  13       19.32       67.28     68.93 o
   7   1  13    16476.03    17560.65    636.99 o
   8   1  13     1148.88     1097.95    168.12 o
  -9   2  13      264.96      126.63     85.56 o
  -8   2  13      305.56      290.32     95.91 o
  -7   2  13     8134.47     8707.89    399.15 o
  -6   2  13      241.31      197.07     56.27 o
  -5   2  13     9075.25     9074.18    349.49 o
  -4   2  13      393.71      398.17     40.66 o
  -3   2  13    29449.75    29871.73    581.33 o
  -2   2  13     1274.95     1217.42     51.64 o
  -1   2  13    65971.75    66035.30   1054.35 o
   0   2  13      755.08      655.68     49.14 o
   1   2  13    34178.20    35150.73    663.25 o
   2   2  13      423.18      271.90     48.93 o
   3   2  13    14980.39    15681.46    422.04 o
   4   2  13       74.94      100.98     55.00 o
   5   2  13    10244.59     9972.29    452.84 o
   6   2  13       32.90       39.35     51.52 o
   7   2  13      918.73      741.58    133.39 o
   8   2  13        1.50      110.91     87.26 o
  -9   3  13     8381.90     8752.92    418.05 o
  -8   3  13      812.27      788.76    134.03 o
  -7   3  13    15617.43    16014.48    456.61 o
  -6   3  13     1466.90     1517.54    118.85 o
  -5   3  13    10976.75    10217.25    307.15 o
  -4   3  13      225.87      241.39     36.24 o
  -3   3  13     3807.37     3600.56    107.92 o
  -2   3  13      525.08      444.27     36.57 o
  -1   3  13       40.42       45.53     20.08 o
   0   3  13        1.06      -10.84     16.99 o
   1   3  13     1812.88     1843.43    105.23 o
   2   3  13       14.58       39.94     34.55 o
   3   3  13    14689.55    15379.08    421.64 o
   4   3  13     1647.22     1714.55    145.31 o
   5   3  13    29008.74    29807.85    918.28 o
   6   3  13     1916.75     1770.51    207.11 o
   7   3  13    11624.89    12198.87    393.29 o
   8   3  13      455.76      375.12    117.55 o
  -9   4  13        7.49       28.34    108.67 o
  -8   4  13      292.78      553.84    121.24 o
  -7   4  13     2866.52     2430.14    161.78 o
  -6   4  13      849.02      706.93     93.32 o
  -5   4  13    10259.84     9593.58    300.24 o
  -4   4  13      683.51      632.70    103.95 o
  -3   4  13    14715.31    14804.89    296.93 o
  -2   4  13     2951.45     2963.07     97.88 o
  -1   4  13    26853.03    27702.23    663.12 o
   0   4  13     2680.99     2594.10    129.55 o
   1   4  13    18525.46    17428.75    457.24 o
   2   4  13      331.68      171.80     51.28 o
   3   4  13    19817.92    20034.33    528.37 o
   4   4  13      543.83      408.98    106.46 o
   5   4  13     3346.06     3000.79    487.35 o
   6   4  13      689.14      572.71     84.83 o
   7   4  13      294.64      305.22     77.87 o
  -8   5  13      678.33      575.51    100.57 o
  -7   5  13     6678.75     7236.44    354.17 o
  -6   5  13      482.25      494.71    152.79 o
  -5   5  13     4983.39     5070.25    206.49 o
  -4   5  13      253.73      119.65     43.91 o
  -3   5  13     5693.13     5601.82    157.90 o
  -2   5  13        3.66       34.29     25.80 o
  -1   5  13      308.23      271.68     47.31 o
   0   5  13      106.83       72.26     36.32 o
   1   5  13     7551.61     7084.88    257.28 o
   2   5  13      224.47      210.88     54.23 o
   3   5  13     9304.73     9026.45    354.60 o
   4   5  13     1190.63     1153.67    111.99 o
   5   5  13    12594.88    12814.73    401.84 o
   6   5  13      509.46      455.61     83.44 o
   7   5  13    14798.68    14435.05    524.24 o
  -8   6  13       13.87      -55.48     63.54 o
  -7   6  13     2416.96     2074.54    190.74 o
  -6   6  13     2157.21     1928.78    145.24 o
  -5   6  13    11338.05    10333.51    333.22 o
  -4   6  13     3917.52     4093.44    159.55 o
  -3   6  13    15494.97    15413.40    326.19 o
  -2   6  13     4790.32     4886.35    195.07 o
  -1   6  13    13173.60    12495.33    352.40 o
   0   6  13     6881.43     6777.80    286.63 o
   1   6  13    26413.77    27666.73    683.32 o
   2   6  13     5212.38     5315.98    295.12 o
   3   6  13    10703.02    10313.37    337.23 o
   4   6  13     2621.23     2849.95    204.16 o
   5   6  13     2792.65     2906.03    174.95 o
   6   6  13      271.00      128.82     60.67 o
  -7   7  13     9034.20     9572.24    350.10 o
  -6   7  13     1188.31     1183.64    126.78 o
  -5   7  13     5341.71     5207.57    197.31 o
  -4   7  13     1577.02     1353.94    104.50 o
  -3   7  13     1143.69      930.43    108.56 o
  -2   7  13      281.16      226.05     60.11 o
  -1   7  13       88.31       38.80     45.26 o
   0   7  13      443.63      388.05    106.40 o
   1   7  13       74.20       98.23     48.90 o
   2   7  13     4689.72     4468.47    201.85 o
   3   7  13     7025.28     7181.66    272.30 o
   4   7  13      683.33      684.92     96.89 o
   5   7  13     6075.68     6063.87    271.08 o
  -6   8  13      117.28       97.87     65.84 o
  -5   8  13     6659.05     6266.08    264.09 o
  -4   8  13     2175.58     1982.20    280.75 o
  -3   8  13    12443.36    12640.07    399.91 o
  -2   8  13     8282.89     9015.71    313.52 o
  -1   8  13    21407.61    22862.36    589.55 o
   0   8  13     4348.58     4553.56    249.51 o
   1   8  13    11488.56    11701.35    693.40 o
   2   8  13     1048.13     1376.15    143.81 o
   3   8  13     6024.02     5411.61    235.36 o
   4   8  13     1969.31     1819.82    150.13 o
  -4   9  13      525.01      421.52    167.60 o
  -3   9  13     2270.80     2128.03    205.69 o
  -2   9  13      178.90       31.19     60.87 o
  -1   9  13        1.15      -23.67     49.68 o
   0   9  13      143.32      201.03     82.52 o
   1   9  13      414.16      258.75     84.86 o
   2   9  13      909.09      815.30    108.48 o
   3   9  13      538.95      595.89     99.94 o
  -8   0  14     5932.64     6289.49    459.18 o
  -6   0  14    16405.54    16856.46    807.88 o
  -4   0  14    31347.44    31995.57    702.47 o
  -2   0  14    35452.59    35502.35    923.93 o
   0   0  14     5551.51     5491.90    169.00 o
   2   0  14     1593.95     1649.82    181.26 o
   4   0  14      133.98      240.58     91.96 o
   6   0  14     6643.38     7193.26    487.27 o
   8   0  14     9787.72    10682.94    679.36 o
  -9   1  14       53.60       41.94     99.42 o
  -8   1  14     1464.76     1257.70    167.50 o
  -7   1  14      390.53      403.80     99.54 o
  -6   1  14     1087.27      992.01    216.09 o
  -5   1  14     2027.08     2322.92     96.54 o
  -4   1  14     6251.10     6505.31    153.80 o
  -3   1  14       52.38       50.97     16.27 o
  -2   1  14    21270.81    21390.93    342.62 o
  -1   1  14      198.42      109.03     18.84 o
   0   1  14    44407.36    46095.50    688.17 o
   1   1  14      754.43      752.32     71.33 o
   2   1  14    40008.08    42202.60    938.94 o
   3   1  14     2618.67     2556.88    161.82 o
   4   1  14    17201.40    17910.34    590.89 o
   5   1  14     1586.13     1530.67    219.00 o
   6   1  14    14707.04    14357.30    537.84 o
   7   1  14      134.92       72.95     76.62 o
   8   1  14     2036.01     2219.45    239.71 o
  -9   2  14      210.83       99.91     85.72 o
  -8   2  14    13910.49    15772.40    781.13 o
  -7   2  14      123.82      113.43     74.44 o
  -6   2  14    21874.90    23074.20    723.77 o
  -5   2  14       22.27       72.34     24.69 o
  -4   2  14    21991.12    22268.00    403.40 o
  -3   2  14      267.37      228.99     36.94 o
  -2   2  14    22021.80    22175.70    358.52 o
  -1   2  14      179.65      176.15     31.54 o
   0   2  14     8477.78     8034.99    174.26 o
   1   2  14     1009.50      888.34     56.83 o
   2   2  14       22.12       56.59     32.83 o
   3   2  14      393.67      337.53     60.29 o
   4   2  14     4620.48     4780.21    394.68 o
   5   2  14       44.51       60.16     62.15 o
   6   2  14     7800.72     8073.40    286.68 o
   7   2  14      962.80      699.43    201.74 o
   8   2  14     5245.22     5796.17    392.17 o
  -9   3  14        4.76      -34.89     79.06 o
  -8   3  14     1302.58     1141.74    161.78 o
  -7   3  14      301.68      234.37     87.74 o
  -6   3  14      673.63      735.43     91.98 o
  -5   3  14       16.88       11.96     25.45 o
  -4   3  14     1871.44     1753.85     83.25 o
  -3   3  14      300.02      223.51     41.70 o
  -2   3  14    22142.08    22020.16    401.15 o
  -1   3  14     1624.29     1605.49    104.90 o
   0   3  14    28043.83    27548.84    540.61 o
   1   3  14     1245.24     1026.39     88.14 o
   2   3  14    34158.72    34164.65    968.69 o
   3   3  14     4381.49     4350.61    184.59 o
   4   3  14    28234.15    29760.21    801.39 o
   5   3  14     2998.33     2942.64    210.93 o
   6   3  14    16891.17    19070.73    526.08 o
   7   3  14     1054.33     1143.38    167.63 o
  -8   4  14     7759.05     8035.23    394.13 o
  -7   4  14     3210.32     3349.46    181.08 o
  -6   4  14    13607.49    14524.65    420.55 o
  -5   4  14     1136.09     1145.29     91.69 o
  -4   4  14    12808.83    12967.84    277.50 o
  -3   4  14      141.82      166.82     34.11 o
  -2   4  14     5035.17     4711.84    129.98 o
  -1   4  14     2646.75     2524.01    125.40 o
   0   4  14      316.21      203.36     66.98 o
   1   4  14     1384.38     1262.03    103.06 o
   2   4  14      164.92      208.94     53.00 o
   3   4  14       10.34       44.01     40.98 o
   4   4  14     3208.83     2865.54    161.73 o
   5   4  14      866.35      599.82    213.50 o
   6   4  14     6367.66     6893.25    376.71 o
   7   4  14      114.93       58.91     59.83 o
  -8   5  14     1742.66     2309.25    176.77 o
  -7   5  14      122.08      103.93     61.54 o
  -6   5  14      472.96      608.95     88.27 o
  -5   5  14      253.71      217.55     52.95 o
  -4   5  14     4782.24     4418.48    143.95 o
  -3   5  14     1426.97     1184.14     79.76 o
  -2   5  14     5529.79     5094.90    186.23 o
  -1   5  14      630.61      580.44    132.21 o
   0   5  14     9771.85     9408.03    350.21 o
   1   5  14     2927.55     2639.30    142.96 o
   2   5  14    26049.27    25137.68    637.82 o
   3   5  14     1553.03     1496.78    123.62 o
   4   5  14    17890.58    18644.69    523.73 o
   5   5  14      822.69      793.77    104.87 o
   6   5  14     6346.28     6091.83    254.23 o
   7   5  14      280.49      186.02    155.01 o
  -7   6  14     1551.93     1956.93    158.37 o
  -6   6  14     7430.53     7052.44    273.29 o
  -5   6  14     2640.36     2593.24    140.06 o
  -4   6  14     7303.90     8244.89    218.80 o
  -3   6  14     5891.35     5637.84    189.11 o
  -2   6  14     9998.31    10585.46    321.30 o
  -1   6  14     1715.20     1623.46    144.96 o
   0   6  14     3942.86     3664.06    202.10 o
   1   6  14        9.52       34.05     39.79 o
   2   6  14       55.16       91.75     48.74 o
   3   6  14     1749.15     1440.29    136.89 o
   4   6  14       66.43       81.93     53.28 o
   5   6  14       62.18       39.08     54.36 o
   6   6  14     6106.48     6078.50    261.49 o
  -6   7  14      255.46      257.86     79.00 o
  -5   7  14      520.79      600.25     80.92 o
  -4   7  14     2725.99     2323.20    136.16 o
  -3   7  14     1735.64     1666.16    134.93 o
  -2   7  14     8570.61     9337.16    308.99 o
  -1   7  14     1080.25     1145.03    107.33 o
   0   7  14    13663.49    14154.06    499.59 o
   1   7  14     3212.06     3275.33    171.04 o
   2   7  14    12855.58    12641.81    588.06 o
   3   7  14     1134.43     1173.10    119.52 o
   4   7  14     7489.90     7597.63    296.47 o
   5   7  14     1417.66     1433.19    298.97 o
  -5   8  14     4824.22     4916.73    232.47 o
  -4   8  14     4607.83     4453.11    222.25 o
  -3   8  14     1880.41     1872.62    151.76 o
  -2   8  14     5360.92     5579.68    237.47 o
  -1   8  14     1986.76     2060.30    148.19 o
   0   8  14     4116.47     3781.95    438.47 o
   1   8  14      953.70     1009.16    208.80 o
   2   8  14      433.28      338.40    100.96 o
   3   8  14       11.03       15.90     50.92 o
   4   8  14      684.98      713.02    106.67 o
  -4   9  14      586.30      163.59    103.70 o
  -3   9  14      187.43      148.34     89.93 o
  -2   9  14     4324.43     4309.17    226.67 o
  -1   9  14     4592.73     4858.83    325.52 o
   0   9  14     4965.02     5430.43    294.14 o
   1   9  14     2403.63     1983.85    187.14 o
   2   9  14     5393.22     5821.48    296.66 o
  -9   0  15    10251.53    13013.53    748.88 o
  -7   0  15     7096.84     7174.74    482.25 o
  -5   0  15     3364.38     3002.10    263.33 o
  -3   0  15     1299.31     1128.75     89.40 o
  -1   0  15      555.40      434.35     49.21 o
   1   0  15    11185.50    11319.75    578.76 o
   3   0  15    17953.72    18968.60    858.26 o
   5   0  15    15972.21    14643.41    748.72 o
   7   0  15    12671.10    12351.28    724.87 o
  -9   1  15     2205.21     2374.27    448.74 o
  -8   1  15      614.59      528.92    135.12 o
  -7   1  15     7892.29     7980.71    490.10 o
  -6   1  15        6.53       17.34     33.56 o
  -5   1  15    24085.61    25675.04    513.18 o
  -4   1  15       12.58       31.76     23.58 o
  -3   1  15    36959.13    37467.74    571.32 o
  -2   1  15        8.25       -0.35     14.67 o
  -1   1  15    23090.45    23212.91    372.47 o
   0   1  15      148.34      155.48     24.15 o
   1   1  15    19616.09    18930.63    469.31 o
   2   1  15      331.02      271.23     49.19 o
   3   1  15     8774.51     8066.30    328.47 o
   4   1  15      878.52      892.78    119.59 o
   5   1  15      971.86      817.89    129.92 o
   6   1  15      271.80      207.50    115.50 o
   7   1  15     2267.22     2278.18    270.94 o
   8   1  15       61.01      -18.76     82.14 o
  -9   2  15     6107.80     6267.08    340.17 o
  -8   2  15     1540.85     1839.13    193.73 o
  -7   2  15     6126.48     4984.99    277.23 o
  -6   2  15        4.27       19.63     43.76 o
  -5   2  15     4604.12     4641.61    185.92 o
  -4   2  15       46.21       56.42     23.57 o
  -3   2  15      232.08      218.78     36.43 o
  -2   2  15        1.69       -2.50     16.62 o
  -1   2  15     9397.81     9180.34    215.27 o
   0   2  15     2726.42     2767.07     91.95 o
   1   2  15     8535.56     8432.04    260.46 o
   2   2  15     5229.95     5567.46    204.58 o
   3   2  15    14114.82    15281.66    424.36 o
   4   2  15     2687.36     2648.91    218.68 o
   5   2  15    22244.30    23184.04    758.12 o
   6   2  15     1846.96     2133.88    202.40 o
   7   2  15    13660.70    14618.41    574.71 o
  -9   3  15     2111.94     1756.10    204.48 o
  -8   3  15      107.85      199.83     93.52 o
  -7   3  15    10536.74    10752.64    441.83 o
  -6   3  15      646.23      643.01     65.64 o
  -5   3  15    16829.25    17291.16    347.85 o
  -4   3  15       45.66       55.64     27.15 o
  -3   3  15    18640.75    18195.42    344.23 o
  -2   3  15      525.28      499.10     46.08 o
  -1   3  15    22960.04    22660.55    797.15 o
   0   3  15     1536.07     1400.63    101.06 o
   1   3  15    20699.21    18902.19    487.62 o
   2   3  15     2111.27     1946.09    127.28 o
   3   3  15      222.49      174.86     52.69 o
   4   3  15       46.51       56.62     49.96 o
   5   3  15      833.02      767.83    161.72 o
   6   3  15      243.37      233.74     64.72 o
   7   3  15       47.22      100.23     82.33 o
  -8   4  15       86.96       27.37    129.55 o
  -7   4  15     5586.29     5463.32    332.03 o
  -6   4  15      718.17      711.77     81.56 o
  -5   4  15     1579.32     1331.85     85.62 o
  -4   4  15       21.46       57.27     30.85 o
  -3   4  15       37.69       63.71     28.07 o
  -2   4  15      346.39      337.77     46.56 o
  -1   4  15     1082.18     1051.89     78.06 o
   0   4  15      253.06      184.09     48.91 o
   1   4  15    19451.01    18552.72    593.01 o
   2   4  15      302.48      209.24     54.23 o
   3   4  15    18787.89    19759.85    534.21 o
   4   4  15     4858.52     4927.63    250.49 o
   5   4  15    17008.92    17614.19    847.59 o
   6   4  15     2872.75     2961.84    174.28 o
   7   4  15    11073.51    11411.37    388.86 o
  -8   5  15      652.22      603.90    133.88 o
  -7   5  15     3292.10     3421.47    192.38 o
  -6   5  15     1018.76     1118.57    118.80 o
  -5   5  15     9629.28    10118.05    251.44 o
  -4   5  15     6151.18     6427.95    197.58 o
  -3   5  15    18392.17    18790.80    370.35 o
  -2   5  15     3143.91     3152.33    127.40 o
  -1   5  15     9313.30     9048.03    346.41 o
   0   5  15    10230.06     9942.24    368.51 o
   1   5  15    11839.37    11103.07    842.01 o
   2   5  15     1323.56     1205.29    109.96 o
   3   5  15     5554.61     4878.78    214.40 o
   4   5  15       43.09       15.64     49.52 o
   5   5  15      522.21      401.42     83.90 o
   6   5  15       68.19       77.09     58.60 o
  -7   6  15     2799.61     3264.99    198.86 o
  -6   6  15      303.02      188.36     61.35 o
  -5   6  15      706.01      804.75     79.67 o
  -4   6  15      896.82      905.36     78.29 o
  -3   6  15       48.78       46.20     37.79 o
  -2   6  15      679.43      672.82     83.84 o
  -1   6  15     1533.66     1367.45    139.82 o
   0   6  15      661.24      359.02     82.87 o
   1   6  15     6918.51     7076.10    605.82 o
   2   6  15     1228.42     1110.93    143.85 o
   3   6  15    10017.42     9925.05    343.65 o
   4   6  15      762.44      857.98    109.39 o
   5   6  15     8745.21     9124.45    336.71 o
   6   6  15      174.80       79.10     64.36 o
  -6   7  15     2454.69     2562.55    155.47 o
  -5   7  15     7251.21     6927.59    212.74 o
  -4   7  15     6418.17     6104.65    250.25 o
  -3   7  15     9009.77     8982.11    311.46 o
  -2   7  15     4603.30     4394.81    204.54 o
  -1   7  15    13042.21    13926.36    506.16 o
   0   7  15     2568.46     2556.51    187.99 o
   1   7  15     6346.24     6334.77    293.23 o
   2   7  15     1089.08     1077.56    116.34 o
   3   7  15      608.86      492.60     85.83 o
   4   7  15      613.75      701.53    105.25 o
   5   7  15       46.23       21.70     62.30 o
  -5   8  15     1290.82     1137.25    112.99 o
  -4   8  15       10.97       12.89     54.86 o
  -3   8  15       89.09       95.17     59.11 o
  -2   8  15      342.41      307.12     74.20 o
  -1   8  15      868.83      894.88    161.64 o
   0   8  15     1944.51     1736.30    169.72 o
   1   8  15     1149.10      937.75    131.83 o
   2   8  15     1679.13     1930.54    151.35 o
   3   8  15     3321.51     3082.18    212.97 o
   4   8  15     2765.61     3032.70    192.77 o
  -3   9  15     6815.34     6874.06    501.71 o
  -2   9  15     3303.91     3442.71    201.72 o
  -1   9  15     4147.32     4704.66    470.87 o
   0   9  15     2882.18     3652.26    242.04 o
   1   9  15     4347.40     4519.23    396.02 o
   2   9  15     1092.45     1476.34    238.85 o
  -8   0  16       99.83      181.57    129.78 o
  -6   0  16     2550.31     2719.62    282.16 o
  -4   0  16    23248.49    23884.13    678.87 o
  -2   0  16    24834.37    23796.56    540.92 o
   0   0  16    19955.81    20268.42    476.77 o
   2   0  16    28653.70    31532.67   1283.70 o
   4   0  16    11734.21    12336.05    657.23 o
   6   0  16     1163.38     1077.49    213.90 o
  -9   1  16      583.49      339.17    113.19 o
  -8   1  16    12577.97    13188.08    524.07 o
  -7   1  16      122.32      195.37     86.22 o
  -6   1  16    16451.42    17511.98    803.96 o
  -5   1  16      131.33       55.98     33.44 o
  -4   1  16    19095.57    18656.88    419.81 o
  -3   1  16      311.14      367.36     33.62 o
  -2   1  16     8739.56     9201.37    178.19 o
  -1   1  16      298.79      346.59     37.45 o
   0   1  16     1076.84     1023.79     51.90 o
   1   1  16     2104.91     2145.30    244.37 o
   2   1  16     2916.54     2589.30    131.18 o
   3   1  16       42.12       23.05     42.89 o
   4   1  16     6580.41     6379.90    301.29 o
   5   1  16      283.04      278.28     83.67 o
   6   1  16    10516.25    10884.90    635.96 o
   7   1  16       96.63      100.08    143.51 o
  -9   2  16      160.71      251.82    109.63 o
  -8   2  16     1000.78     1172.38    163.93 o
  -7   2  16      167.06      -11.21     66.94 o
  -6   2  16     3164.41     2762.50    157.67 o
  -5   2  16      205.90       85.20     24.70 o
  -4   2  16    11145.97    11077.77    270.50 o
  -3   2  16     1328.70     1262.49     75.17 o
  -2   2  16    37527.32    37411.74    914.71 o
  -1   2  16     1318.48     1285.46     84.42 o
   0   2  16    30650.58    31236.42    540.66 o
   1   2  16      829.98      884.76     84.19 o
   2   2  16    22197.54    24036.99    624.79 o
   3   2  16     1737.01     1451.73    116.23 o
   4   2  16    11588.63    10996.36    437.81 o
   5   2  16      175.27      235.90     84.23 o
   6   2  16     5876.73     5641.41    313.72 o
   7   2  16       92.77      112.28     88.29 o
  -8   3  16    11811.66    11592.17    488.26 o
  -7   3  16     1186.80     1259.69    127.72 o
  -6   3  16    12252.14    12877.90    289.28 o
  -5   3  16      579.43      491.31     55.61 o
  -4   3  16     9600.16     9515.64    218.67 o
  -3   3  16      123.83       99.80     34.81 o
  -2   3  16      253.62      169.77     35.41 o
  -1   3  16     1206.80     1226.19     65.53 o
   0   3  16      268.26      283.70     55.19 o
   1   3  16        0.60      -15.02     30.19 o
   2   3  16     2361.16     2052.94    132.72 o
   3   3  16     5454.47     5386.56    282.79 o
   4   3  16     5718.57     6009.91    274.29 o
   5   3  16      827.98      851.56    133.97 o
   6   3  16    11780.97    11854.64    382.17 o
   7   3  16      100.67      170.07     95.49 o
  -8   4  16      205.52      205.77    102.48 o
  -7   4  16     1076.33     1231.54    130.72 o
  -6   4  16     3269.29     3114.55    128.83 o
  -5   4  16      373.70      350.25     51.13 o
  -4   4  16     8417.51     8279.87    206.42 o
  -3   4  16      133.36      111.50     31.77 o
  -2   4  16    14100.22    13751.37    315.10 o
  -1   4  16     7527.99     7420.45    214.12 o
   0   4  16    35224.21    32337.66   1901.59 o
   1   4  16     2936.35     2634.14    144.43 o
   2   4  16    25194.17    23738.74    678.96 o
   3   4  16       61.21      121.93     50.78 o
   4   4  16    24562.28    26740.46    693.78 o
   5   4  16      219.99      182.26     82.07 o
   6   4  16     4918.91     5028.08    227.61 o
  -7   5  16     1425.84     1558.79    124.48 o
  -6   5  16     4300.24     4250.87    155.89 o
  -5   5  16     2977.71     3079.54    126.63 o
  -4   5  16     8134.94     7949.52    208.05 o
  -3   5  16      208.14      141.77     36.56 o
  -2   5  16     3786.49     3508.06    161.52 o
  -1   5  16     1082.23      745.73    101.15 o
   0   5  16     2069.90     1717.32    125.17 o
   1   5  16      423.77      344.69     68.41 o
   2   5  16     2268.96     2316.22    147.98 o
   3   5  16      126.64       91.23     54.19 o
   4   5  16     3264.50     3197.08    233.49 o
   5   5  16      510.96      535.24     92.42 o
   6   5  16     4752.18     4518.92    224.00 o
  -7   6  16       44.86       78.03     60.66 o
  -6   6  16     1839.08     1725.48    114.09 o
  -5   6  16     2858.07     2623.62    128.04 o
  -4   6  16     6268.81     6669.95    218.55 o
  -3   6  16     3615.75     3515.56    147.50 o
  -2   6  16    13207.88    13209.27    479.43 o
  -1   6  16      808.81      847.26    115.33 o
   0   6  16    15091.42    14914.37    514.22 o
   1   6  16      707.99      581.07     84.34 o
   2   6  16    17755.61    16093.84   1119.98 o
   3   6  16     2671.66     2599.46    170.09 o
   4   6  16     6203.19     6564.68    285.65 o
   5   6  16      254.73      150.27     70.04 o
  -6   7  16     7352.10     7694.40    238.25 o
  -5   7  16     1289.30     1237.78    114.59 o
  -4   7  16     5556.08     5317.39    201.67 o
  -3   7  16     1793.79     1818.58    143.06 o
  -2   7  16     1966.37     1734.19    135.68 o
  -1   7  16      537.38      495.35     99.35 o
   0   7  16      882.38      717.09    117.51 o
   1   7  16        3.02      -41.79     49.41 o
   2   7  16      189.61      169.32     86.29 o
   3   7  16      425.65      357.78     81.16 o
   4   7  16     3514.23     3453.79    200.60 o
  -5   8  16      344.37      205.34    104.65 o
  -4   8  16     2422.07     2314.85    209.20 o
  -3   8  16     2920.45     2961.19    448.13 o
  -2   8  16     5210.99     5164.29    231.40 o
  -1   8  16     3568.55     3506.40    229.57 o
   0   8  16     7942.82     8132.58    365.90 o
   1   8  16     2522.73     2436.95    195.83 o
   2   8  16     3876.23     3877.68    263.56 o
   3   8  16     2250.97     2000.70    163.07 o
  -2   9  16     1459.73     1387.37    144.46 o
  -1   9  16       36.06       61.25     76.87 o
   0   9  16       36.82        3.15     69.55 o
   1   9  16        6.00       84.09     68.07 o
  -9   0  17     6417.72       52.26    126.17 o
  -7   0  17    13779.13    13844.01    747.15 o
  -5   0  17    22282.48    23718.12   1015.82 o
  -3   0  17    32270.60    33003.50    895.00 o
  -1   0  17    15914.40    16434.44    401.70 o
   1   0  17     1542.60     1628.09    131.13 o
   3   0  17      137.64       49.59     72.66 o
   5   0  17     1338.58     1502.77    239.63 o
   7   0  17    10263.86    11923.17    734.91 o
  -9   1  17     3037.60     2904.01    347.60 o
  -8   1  17      148.75      -28.78     72.36 o
  -7   1  17     1957.49     1734.65    182.13 o
  -6   1  17       49.28       14.52     86.94 o
  -5   1  17       26.56       12.14     39.53 o
  -4   1  17     1779.07     1658.30     92.91 o
  -3   1  17     3358.23     3035.81     96.85 o
  -2   1  17       14.35       16.28     17.60 o
  -1   1  17     9216.49     9175.19    181.83 o
   0   1  17       16.66       17.35     18.16 o
   1   1  17    17183.87    16987.05    442.79 o
   2   1  17     3377.52     3318.14    247.39 o
   3   1  17    24391.26    26485.60    813.70 o
   4   1  17      620.81      638.01    109.49 o
   5   1  17    16945.11    17448.29    627.55 o
   6   1  17       11.58       36.74     71.67 o
   7   1  17     8117.96     8258.02    827.66 o
  -8   2  17      204.08      142.19     90.37 o
  -7   2  17    12447.11    13445.85    575.15 o
  -6   2  17       37.70       -8.74     47.21 o
  -5   2  17    17262.14    18234.86    477.45 o
  -4   2  17      113.46      157.91     38.95 o
  -3   2  17    13478.42    13395.13    305.41 o
  -2   2  17      307.99      219.94     30.91 o
  -1   2  17    10457.51    10170.41    239.74 o
   0   2  17       23.03       15.34     21.87 o
   1   2  17     9862.03     9879.93    379.87 o
   2   2  17      707.99      744.90     98.97 o
   3   2  17      441.85      355.25     82.53 o
   4   2  17     1102.57      942.37    189.97 o
   5   2  17     1418.49     1442.61    168.24 o
   6   2  17      376.86      204.32     95.43 o
   7   2  17     1812.47     1645.97    235.00 o
  -8   3  17        7.10        4.54     75.28 o
  -7   3  17       41.22       10.49     54.82 o
  -6   3  17       40.44       85.31     57.20 o
  -5   3  17       35.76       39.99     30.98 o
  -4   3  17        4.81      -15.72     32.62 o
  -3   3  17     9654.91     9559.56    244.11 o
  -2   3  17       14.45       16.53     27.74 o
  -1   3  17    17844.68    18131.30    455.69 o
   0   3  17      330.71      235.58     53.45 o
   1   3  17    23463.24    22510.87    698.43 o
   2   3  17     2524.97     2165.65    282.75 o
   3   3  17    16566.89    17724.73    495.38 o
   4   3  17       36.46       32.44     46.85 o
   5   3  17    20181.71    22711.11    775.90 o
   6   3  17     1702.11     1624.92    192.55 o
  -8   4  17      805.72      721.14    115.60 o
  -7   4  17     6121.84     6048.47    258.93 o
  -6   4  17      430.36      498.84     62.98 o
  -5   4  17    12033.83    12844.25    288.97 o
  -4   4  17      172.69       99.99     34.55 o
  -3   4  17    21504.33    22757.40    482.95 o
  -2   4  17     2462.51     2166.54    124.21 o
  -1   4  17    14146.46    13525.05    583.74 o
   0   4  17     1134.11     1117.34    103.74 o
   1   4  17     1614.86     1343.85    114.54 o
   2   4  17     1278.21     1071.00    111.46 o
   3   4  17     1583.83     1614.18    133.36 o
   4   4  17      113.47      144.74     59.28 o
   5   4  17     1131.95      766.95    134.43 o
   6   4  17      278.93      401.76     84.81 o
  -7   5  17      819.49      910.97     87.59 o
  -6   5  17        1.43        2.04     39.75 o
  -5   5  17      653.17      688.65     71.08 o
  -4   5  17       14.51       12.85     35.79 o
  -3   5  17     5699.29     5505.29    182.94 o
  -2   5  17      136.96      124.16     50.01 o
  -1   5  17     9406.26     8661.69    347.36 o
   0   5  17     1089.73      817.36    121.15 o
   1   5  17    36440.34    36159.65   2798.99 o
   2   5  17      372.32      271.04     63.27 o
   3   5  17    24512.60    25429.68    676.12 o
   4   5  17     1508.29     1633.93    213.18 o
   5   5  17     8131.51     8295.44    321.84 o
   6   5  17      783.91      748.99    197.27 o
  -6   6  17     1799.86     1765.44    115.25 o
  -5   6  17     7792.61     8240.13    230.85 o
  -4   6  17     3888.59     4124.51    168.01 o
  -3   6  17    14167.81    14313.35    358.07 o
  -2   6  17     3475.51     4033.25    231.62 o
  -1   6  17     6856.76     6678.00    303.60 o
   0   6  17       50.25       53.30     56.94 o
   1   6  17     1751.94     1783.37    139.73 o
   2   6  17       55.57       36.68     50.16 o
   3   6  17      154.74      159.10     65.28 o
   4   6  17        2.36      -56.72     70.82 o
   5   6  17      209.94      245.77     76.60 o
  -5   7  17        1.58       77.46     49.95 o
  -4   7  17      110.68       77.74     48.43 o
  -3   7  17      644.72      445.42     80.71 o
  -2   7  17      550.49      546.33    107.56 o
  -1   7  17     4964.45     4947.58    342.89 o
   0   7  17      548.98      564.79    115.11 o
   1   7  17     5005.83     4732.71    254.22 o
   2   7  17     3124.67     2800.66    179.15 o
   3   7  17     5188.90     5125.18    304.74 o
   4   7  17     2041.64     2087.03    170.16 o
  -4   8  17     1624.58     1482.14    185.35 o
  -3   8  17     3987.59     4109.09    213.66 o
  -2   8  17      992.23     1174.48    200.40 o
  -1   8  17     3766.49     3686.51    463.50 o
   0   8  17     1628.41     1780.27    178.43 o
   1   8  17     2163.71     2156.33    189.48 o
   2   8  17      222.27      148.95     79.23 o
  -8   0  18    11638.82     9663.51    621.60 o
  -6   0  18     6293.22     4894.53    370.04 o
  -4   0  18     5104.68     5444.10    231.40 o
  -2   0  18      948.12      899.65     76.58 o
   0   0  18     2541.74     2564.22    188.01 o
   2   0  18    11754.22    12544.30    637.77 o
   4   0  18    15735.24    15732.83    807.10 o
   6   0  18    16052.65    17140.97    915.69 o
  -8   1  18     1251.64     1181.23    171.39 o
  -7   1  18       48.94       28.55     69.97 o
  -6   1  18     8709.33     9072.84    380.42 o
  -5   1  18      494.06      591.88    102.89 o
  -4   1  18    19655.33    19918.72    491.53 o
  -3   1  18     1533.77     1620.14     84.64 o
  -2   1  18    21930.53    21536.77    594.98 o
  -1   1  18      775.32      719.45     48.67 o
   0   1  18    15395.62    15382.85    276.95 o
   1   1  18      143.61      171.59     45.22 o
   2   1  18    10899.28    11257.48    341.41 o
   3   1  18     1491.72     1442.58    148.32 o
   4   1  18     3362.35     3348.22    218.44 o
   5   1  18      860.58      942.96    144.20 o
   6   1  18       31.93      139.35     88.40 o
   7   1  18      307.77      254.38    103.01 o
  -8   2  18     7519.92     7322.01    644.99 o
  -7   2  18       20.17       34.11     74.45 o
  -6   2  18     8416.94     8585.32    299.55 o
  -5   2  18      562.28      512.61     75.70 o
  -4   2  18     1847.89     1827.28     99.65 o
  -3   2  18      325.73      246.64     42.15 o
  -2   2  18       21.28       41.08     25.31 o
  -1   2  18        2.65       -6.39     22.42 o
   0   2  18     3597.69     3440.42    202.44 o
   1   2  18      503.85      418.34     65.96 o
   2   2  18     4017.41     3735.69    174.59 o
   3   2  18      141.10      171.55     54.95 o
   4   2  18    15111.25    15614.03    574.25 o
   5   2  18       47.50       56.27     63.28 o
   6   2  18    15470.77    16804.55   1149.60 o
  -8   3  18     2986.73     3030.52    275.96 o
  -7   3  18      403.96      415.63     86.83 o
  -6   3  18     6453.68     6901.77    354.33 o
  -5   3  18      791.16      746.21     67.67 o
  -4   3  18    11860.70    12261.90    304.00 o
  -3   3  18     1483.27     1489.88     90.23 o
  -2   3  18    11514.97    11152.45    320.91 o
  -1   3  18     8714.80     8824.19    271.27 o
   0   3  18    30521.43    28079.29   1261.82 o
   1   3  18     3008.64     2873.73    152.72 o
   2   3  18    13573.68    13788.55    408.58 o
   3   3  18       27.63       67.30     51.10 o
   4   3  18     5731.23     5607.45    241.69 o
   5   3  18      842.37      742.11    131.84 o
   6   3  18     1023.39     1178.82    175.24 o
  -7   4  18      530.47      608.55     99.82 o
  -6   4  18     2732.25     2593.79    120.17 o
  -5   4  18     2818.24     2677.65    117.63 o
  -4   4  18     1290.15     1160.27     90.91 o
  -3   4  18      480.85      439.00     57.98 o
  -2   4  18       15.39       25.39     38.33 o
  -1   4  18     1676.52     1591.92    111.91 o
   0   4  18     3831.71     3321.04    165.03 o
   1   4  18       46.71       29.73     40.16 o
   2   4  18     6183.41     5835.90    249.65 o
   3   4  18      932.51      695.28     95.80 o
   4   4  18    12211.83    13148.52    422.34 o
   5   4  18     1562.13     1452.39    181.43 o
   6   4  18     5646.23     5847.27    293.69 o
  -7   5  18      371.85      331.58     90.01 o
  -6   5  18     3276.91     3377.66    142.58 o
  -5   5  18      714.37      639.29     70.79 o
  -4   5  18    13286.67    13999.64    309.74 o
  -3   5  18     2241.12     2098.96    138.14 o
  -2   5  18    16337.00    16776.24    509.78 o
  -1   5  18      555.59      606.96    127.43 o
   0   5  18    15040.62    14592.92    501.89 o
   1   5  18     2462.64     2073.82    146.75 o
   2   5  18     5898.79     5607.61    239.16 o
   3   5  18      564.76      582.56     95.10 o
   4   5  18     6198.48     6577.46    277.71 o
   5   5  18        7.65       -1.66     55.70 o
  -6   6  18     2442.48     2531.28    136.28 o
  -5   6  18      149.64      143.17     54.05 o
  -4   6  18      996.24      886.54     89.61 o
  -3   6  18      551.28      462.25     78.82 o
  -2   6  18      226.24       61.32     88.98 o
  -1   6  18      243.20      231.35     77.46 o
   0   6  18     1104.50     1194.14    136.99 o
   1   6  18      933.08      978.51    192.39 o
   2   6  18     4988.01     4423.67    394.43 o
   3   6  18     3784.46     3421.57    196.91 o
   4   6  18     7176.31     7841.35    314.91 o
  -5   7  18     1653.27     1448.23    135.66 o
  -4   7  18     3598.71     3651.18    169.50 o
  -3   7  18     1991.22     2158.56    158.58 o
  -2   7  18     7760.97     8072.63    370.68 o
  -1   7  18     1691.16     1574.59    163.84 o
   0   7  18     7064.32     6441.54    311.92 o
   1   7  18     1084.58      981.32    191.53 o
   2   7  18     2827.25     2510.64    174.15 o
   3   7  18      922.58      935.43    118.37 o
  -3   8  18      147.99       56.86     59.82 o
  -2   8  18        7.38       -5.74     68.41 o
  -1   8  18      377.43      240.75    177.25 o
   0   8  18      628.82      460.50    124.37 o
   1   8  18      563.16      617.17    270.78 o
   2   8  18     1643.80     1288.32    156.55 o
  -7   0  19      198.89      125.55    121.15 o
  -5   0  19     3772.97     3535.03    289.70 o
  -3   0  19    12127.47    11081.42   1094.75 o
  -1   0  19    10207.48    10119.17    287.04 o
   1   0  19    21448.46    22391.83    785.52 o
   3   0  19    25788.15    27348.10   1207.90 o
   5   0  19    11833.37    11979.19    695.36 o
  -8   1  19       61.15       33.41     83.05 o
  -7   1  19    12334.81    12259.27    626.86 o
  -6   1  19      357.41      285.44     90.63 o
  -5   1  19    14422.30    14620.93    501.79 o
  -4   1  19       59.36       56.16     40.81 o
  -3   1  19    10283.81    10448.13    308.01 o
  -2   1  19      398.91      298.87     44.03 o
  -1   1  19     5645.38     5735.28    137.38 o
   0   1  19       37.91       66.36     24.45 o
   1   1  19        8.14       48.27     40.09 o
   2   1  19       21.42       39.50     40.51 o
   3   1  19     2675.71     2846.41    198.57 o
   4   1  19      186.81      212.87     72.83 o
   5   1  19     6000.77     6298.75    334.17 o
   6   1  19      669.08      746.38    178.35 o
  -8   2  19      143.38      163.68     98.70 o
  -7   2  19       85.26       99.02     93.14 o
  -6   2  19      182.92      156.04     80.40 o
  -5   2  19     2368.35     2292.37    142.06 o
  -4   2  19      100.56      107.23     41.18 o
  -3   2  19     3839.09     3663.37    132.14 o
  -2   2  19     3346.23     3179.10    117.99 o
  -1   2  19    27073.46    27103.41    489.58 o
   0   2  19      315.63      276.42     57.52 o
   1   2  19    23951.00    25013.38   1022.88 o
   2   2  19     2041.64     2060.74    140.40 o
   3   2  19    19811.79    18920.07    895.31 o
   4   2  19     1192.91      885.63    156.07 o
   5   2  19    10631.31    11416.16    486.92 o
   6   2  19       20.44       88.18     77.85 o
  -8   3  19      104.39       24.95     90.65 o
  -7   3  19     9184.85     9198.68    414.12 o
  -6   3  19     1542.18     1460.99    193.81 o
  -5   3  19    19266.82    21330.07    478.05 o
  -4   3  19      394.44      373.07     58.05 o
  -3   3  19     7823.95     7778.12    232.72 o
  -2   3  19     1213.75      918.76     89.47 o
  -1   3  19     9417.91     9416.62    287.31 o
   0   3  19      237.14      127.09     47.75 o
   1   3  19     2181.61     2029.06    138.13 o
   2   3  19      507.28      630.66     85.92 o
   3   3  19       83.07       37.67     48.64 o
   4   3  19        9.52       13.58     49.52 o
   5   3  19     5321.17     5484.22    314.85 o
   6   3  19      204.46       52.58    138.73 o
  -7   4  19       83.42       70.75     72.75 o
  -6   4  19       37.51       57.24     41.70 o
  -5   4  19     3154.99     3352.33    129.04 o
  -4   4  19       89.65       81.79     41.44 o
  -3   4  19    13063.74    12967.59    376.78 o
  -2   4  19     2403.49     2483.13    137.65 o
  -1   4  19    17007.47    16739.64    551.75 o
   0   4  19     3944.78     3709.21    179.86 o
   1   4  19    13702.00    12542.23    571.67 o
   2   4  19      623.63      570.24     86.02 o
   3   4  19    11407.51    12742.20    408.40 o
   4   4  19      204.80      253.87    119.71 o
   5   4  19     5221.24     5764.35    329.74 o
  -7   5  19     7368.47     8054.10    387.70 o
  -6   5  19     1635.16     1582.13    107.11 o
  -5   5  19     9283.70     9267.15    242.62 o
  -4   5  19     1391.48     1132.95    176.12 o
  -3   5  19     7779.67     7926.27    455.23 o
  -2   5  19       33.86       13.31     40.29 o
  -1   5  19     5156.16     5251.97    260.10 o
   0   5  19      329.19      241.07     84.27 o
   1   5  19      531.36      369.73     72.55 o
   2   5  19     2397.40     2271.46    161.25 o
   3   5  19       57.58       68.41     54.76 o
   4   5  19      424.46      335.65     84.06 o
   5   5  19      506.43      419.03     94.09 o
  -6   6  19      138.33      102.60     56.51 o
  -5   6  19      947.13      977.33    101.03 o
  -4   6  19      969.23     1069.30    102.10 o
  -3   6  19     4604.50     4420.28    206.28 o
  -2   6  19      332.31      299.80     83.80 o
  -1   6  19    10477.55    10903.15    430.08 o
   0   6  19      779.24      579.18     99.73 o
   1   6  19     8804.21     8451.87    360.75 o
   2   6  19      833.91      623.11    142.35 o
   3   6  19     8728.56     8510.98    417.06 o
   4   6  19     2211.07     2325.56    237.84 o
  -5   7  19     6437.28     6199.06    329.68 o
  -4   7  19      985.88     1158.53    110.10 o
  -3   7  19     2985.84     2796.90    227.79 o
  -2   7  19      566.25      452.61     99.60 o
  -1   7  19     1779.48     1508.70    173.57 o
   0   7  19      106.86       41.62     63.30 o
   1   7  19      338.16      333.27     93.54 o
   2   7  19      383.20      364.44    101.14 o
   3   7  19      692.42      643.78    106.26 o
  -2   8  19     2889.26     2727.47    318.41 o
  -1   8  19     4081.01     3921.08    359.06 o
   0   8  19     2362.78     2642.84    217.39 o
   1   8  19     6352.18     6514.74    329.74 o
  -8   0  20     6145.80     4933.76    432.19 o
  -6   0  20    10676.83    10757.80    610.15 o
  -4   0  20    17841.50    19316.04    841.78 o
  -2   0  20    17582.21    18366.45    483.60 o
   0   0  20     4928.03     4933.42    182.24 o
   2   0  20      891.00      859.20    171.84 o
   4   0  20      570.74      695.36    179.53 o
   6   0  20      522.71      489.94    176.70 o
  -8   1  20     3556.72     3506.77    268.98 o
  -7   1  20      109.82      163.95    135.12 o
  -6   1  20     2164.01     2129.35    185.03 o
  -5   1  20      193.47      279.75     80.41 o
  -4   1  20     1645.85     1602.25    114.44 o
  -3   1  20       12.84       12.82     28.72 o
  -2   1  20     4949.70     4809.43    152.06 o
  -1   1  20      788.85      837.42     56.33 o
   0   1  20     9392.17     9690.16    228.17 o
   1   1  20      113.72      197.15     52.43 o
   2   1  20    22204.35    23947.53    615.55 o
   3   1  20      142.76       63.33     63.71 o
   4   1  20    19454.64    21333.11    733.64 o
   5   1  20      343.93      291.33     93.25 o
   6   1  20    11125.08    11642.89    714.98 o
  -7   2  20       14.90       40.70     75.01 o
  -6   2  20    14843.17    16377.70    578.11 o
  -5   2  20      571.72      442.01     78.58 o
  -4   2  20    12959.44    13438.18    340.65 o
  -3   2  20     3637.09     3694.34    135.85 o
  -2   2  20    17503.12    17620.15    384.53 o
  -1   2  20      115.31       79.83     42.83 o
   0   2  20    11258.87    11935.82    356.24 o
   1   2  20      731.33      854.82     94.64 o
   2   2  20     6410.21     6418.00    248.73 o
   3   2  20        6.15       16.06     45.01 o
   4   2  20       17.78       40.07     62.81 o
   5   2  20      332.24      491.55    119.84 o
   6   2  20      460.29      144.12    225.75 o
  -7   3  20       55.88       91.99     83.38 o
  -6   3  20      998.09      780.00    104.23 o
  -5   3  20        2.15       34.17     41.55 o
  -4   3  20       45.10       45.73     39.56 o
  -3   3  20       85.15       97.57     38.61 o
  -2   3  20     2014.33     1745.06    118.66 o
  -1   3  20     2378.18     2224.84    142.93 o
   0   3  20    13201.19    12255.20    370.44 o
   1   3  20       97.51       97.73     47.44 o
   2   3  20    11903.05    11954.06    481.89 o
   3   3  20       92.07      118.56     54.02 o
   4   3  20     8748.18     9355.74    427.26 o
   5   3  20      145.94      196.31     91.60 o
  -7   4  20     1362.51     1169.84    158.55 o
  -6   4  20     8782.33     9803.50    392.31 o
  -5   4  20     2133.97     2084.24    159.89 o
  -4   4  20    18499.76    19990.41    454.26 o
  -3   4  20      396.92      462.97     93.50 o
  -2   4  20    17109.16    17911.44    477.66 o
  -1   4  20      111.27       97.76     56.24 o
   0   4  20    14398.65    14466.85    808.98 o
   1   4  20      562.13      549.30     86.63 o
   2   4  20     6187.09     5497.07    239.20 o
   3   4  20      148.44       97.49     60.74 o
   4   4  20     1149.80      875.83    120.11 o
   5   4  20      188.90      178.06     92.15 o
  -6   5  20      569.77      690.95     78.11 o
  -5   5  20      238.86      215.93     69.72 o
  -4   5  20      215.41      137.69     55.97 o
  -3   5  20        3.32       23.08     44.89 o
  -2   5  20      392.18      509.89     79.69 o
  -1   5  20      142.93       90.27     56.29 o
   0   5  20     4453.99     4368.89    297.38 o
   1   5  20     3482.98     3116.66    336.42 o
   2   5  20     6467.94     5683.46    367.20 o
   3   5  20      876.92      956.93    117.67 o
   4   5  20     9581.54     9745.01    365.16 o
  -5   6  20      129.00      119.29     52.23 o
  -4   6  20    10155.77    10621.69    493.92 o
  -3   6  20     1808.58     1965.27    149.43 o
  -2   6  20    11249.88    11937.16    469.10 o
  -1   6  20     2131.30     2167.11    184.30 o
   0   6  20     5052.29     5221.48    271.43 o
   1   6  20       42.60      -14.04     95.65 o
   2   6  20     2704.98     2490.48    178.76 o
   3   6  20      648.11      464.96     94.89 o
  -4   7  20      133.66       97.68     61.37 o
  -3   7  20      180.52      179.92     84.38 o
  -2   7  20     1004.58      801.38    129.92 o
  -1   7  20       82.73      157.27     78.01 o
   0   7  20     5996.20     5837.31    301.39 o
   1   7  20     1227.53     1110.15    148.33 o
   2   7  20     6007.42     5861.07    308.15 o
  -7   0  21     7252.22     7767.78    526.50 o
  -5   0  21     1056.82      919.46    174.98 o
  -3   0  21     2058.16     1409.40    390.60 o
  -1   0  21       56.31       74.36     40.76 o
   1   0  21     1721.94     2054.54    475.74 o
   3   0  21    12045.38    13559.65    738.36 o
   5   0  21     7338.14     8017.62    561.97 o
  -7   1  21      649.88      465.25    120.65 o
  -6   1  21      105.08       98.92     74.21 o
  -5   1  21     5578.68     5243.38    375.54 o
  -4   1  21       12.24       54.70     44.79 o
  -3   1  21     7218.53     7483.06    209.48 o
  -2   1  21      661.78      539.92     58.94 o
  -1   1  21    13292.74    13517.44    260.96 o
   0   1  21        2.68        8.27     31.49 o
   1   1  21    19239.06    19862.43    589.21 o
   2   1  21      102.05       84.40     49.02 o
   3   1  21    11231.00    12084.23    479.62 o
   4   1  21      719.57      686.23    125.32 o
   5   1  21     5255.75     5200.98    316.12 o
  -7   2  21     4886.08     5191.39    301.93 o
  -6   2  21      141.68      196.56     89.49 o
  -5   2  21     7269.01     8085.69    364.39 o
  -4   2  21      642.79      646.62     69.47 o
  -3   2  21     3645.18     3579.08    135.28 o
  -2   2  21     1124.19     1119.88     79.83 o
  -1   2  21      491.32      537.03     65.98 o
   0   2  21      945.74      962.36    106.69 o
   1   2  21      675.73      647.96     86.59 o
   2   2  21      138.66      154.96     58.68 o
   3   2  21     5737.29     5979.42    251.77 o
   4   2  21      440.55      507.23    117.58 o
   5   2  21    11890.14    14193.28    580.98 o
  -7   3  21     2821.74     1469.98    260.51 o
  -6   3  21      348.81      562.62     91.30 o
  -5   3  21     6937.43     7558.02    273.38 o
  -4   3  21      324.96      309.17     56.78 o
  -3   3  21    11556.69    12234.84    408.47 o
  -2   3  21      748.54      718.05     85.93 o
  -1   3  21    19735.60    19597.87    505.82 o
   0   3  21      745.96      656.34     89.21 o
   1   3  21    15373.07    16022.08    465.77 o
   2   3  21      626.67      613.56     92.44 o
   3   3  21     5466.02     6001.73    256.87 o
   4   3  21       16.60      -73.20     56.73 o
   5   3  21     1296.06     1186.02    224.80 o
  -6   4  21      715.73      630.27    100.94 o
  -5   4  21     4230.83     4556.34    178.61 o
  -4   4  21     1090.47      998.54    107.99 o
  -3   4  21     2433.87     2613.15    151.21 o
  -2   4  21       36.20      -28.36     46.02 o
  -1   4  21      299.59      226.74     73.80 o
   0   4  21       50.29       19.59     50.12 o
   1   4  21      274.51      238.35     65.74 o
   2   4  21       26.99       -2.41     50.80 o
   3   4  21     2214.14     2367.62    203.55 o
   4   4  21      659.18      728.54    113.09 o
  -6   5  21       61.29       94.74     54.48 o
  -5   5  21     5499.43     5497.05    319.82 o
  -4   5  21     1548.50     1458.14    131.30 o
  -3   5  21    14077.41    15737.60    453.77 o
  -2   5  21     1137.18     1074.04    162.75 o
  -1   5  21     9166.73     9362.79    384.36 o
   0   5  21     1576.67     1630.89    322.73 o
   1   5  21     4716.46     4381.09    501.97 o
   2   5  21     1264.43     1158.81    141.33 o
   3   5  21     9419.46     9082.58    562.89 o
   4   5  21      941.45      987.41    186.76 o
  -5   6  21     3842.10     4031.67    262.87 o
  -4   6  21      465.78      257.61     76.75 o
  -3   6  21      595.65      742.74    132.19 o
  -2   6  21       70.93      113.34     67.72 o
  -1   6  21       48.67       10.52     57.28 o
   0   6  21      357.01      216.67     80.87 o
   1   6  21     1552.15     1433.65    157.84 o
   2   6  21      795.78      825.04    114.48 o
   3   6  21     5087.21     4616.58    292.26 o
  -3   7  21     4005.68     4760.04    405.04 o
  -2   7  21     2281.35     2090.32    282.32 o
   0   7  21     4335.16     4382.46    371.93 o
   1   7  21     6759.46     7002.83    339.37 o
  -6   0  22      854.63      873.17    190.51 o
  -4   0  22     1013.77      888.39    159.91 o
  -2   0  22    13608.92    14725.37    397.07 o
   0   0  22    11253.41    11329.69    588.65 o
   2   0  22    24966.31    27737.29   1234.11 o
   4   0  22    19478.88    22978.82   1119.55 o
  -7   1  22      494.15      559.98    189.49 o
  -6   1  22    13285.91    13398.39    507.67 o
  -5   1  22      149.95      129.13     73.96 o
  -4   1  22     9879.12    10068.43    375.57 o
  -3   1  22     3344.76     3307.81    131.29 o
  -2   1  22    13231.71    13525.54    319.48 o
  -1   1  22      310.94      371.71     61.87 o
   0   1  22     4381.53     4426.70    193.16 o
   1   1  22       77.70       90.64     44.85 o
   2   1  22       61.62       40.27     46.06 o
   3   1  22       53.60       77.20     96.98 o
   4   1  22      600.02      681.91    129.40 o
   5   1  22       29.09       19.91     74.20 o
  -7   2  22      175.50      157.34     93.27 o
  -6   2  22        1.50      -14.18     69.97 o
  -5   2  22        2.95      -74.77     54.46 o
  -4   2  22      506.35      550.01     85.93 o
  -3   2  22     1195.77     1082.61     84.06 o
  -2   2  22     7355.03     7237.22    292.70 o
  -1   2  22        9.33       36.46     35.50 o
   0   2  22    14626.57    15744.09    448.32 o
   1   2  22      397.16      406.13     74.97 o
   2   2  22    14491.83    15602.23    704.10 o
   3   2  22       35.42       45.22     64.65 o
   4   2  22     8778.38     9436.35    440.35 o
   5   2  22      162.73      -26.98     79.07 o
  -6   3  22    10651.78    11526.98    465.61 o
  -5   3  22     1382.02     1328.86    176.47 o
  -4   3  22    14343.36    15282.44    370.19 o
  -3   3  22      149.30      138.62     52.37 o
  -2   3  22     6498.84     6202.60    246.80 o
  -1   3  22      137.66      190.34     65.36 o
   0   3  22     3461.37     3477.88    182.03 o
   1   3  22      495.25      372.41     94.39 o
   2   3  22     1110.83      995.76    163.28 o
   3   3  22       36.78       19.33     49.13 o
   4   3  22     1123.17     1164.40    228.81 o
  -6   4  22       31.27      145.62     67.64 o
  -5   4  22       36.04      -25.49     51.18 o
  -4   4  22      958.74      902.99    117.14 o
  -3   4  22       61.09       34.41     46.46 o
  -2   4  22     4993.29     5268.00    292.07 o
  -1   4  22     1155.93      832.89    189.10 o
   0   4  22     6739.28     6372.25    297.69 o
   1   4  22     1185.74     1145.22    125.98 o
   2   4  22    10265.09     9815.50    350.86 o
   3   4  22      384.90      277.57     80.13 o
   4   4  22     8067.05     8607.61    340.53 o
  -5   5  22      914.98      932.15    115.62 o
  -4   5  22     7103.48     6790.51    274.22 o
  -3   5  22      341.43      252.50     70.76 o
  -2   5  22     9643.96     9507.30    396.86 o
  -1   5  22      142.56      193.05     80.11 o
   0   5  22     2857.47     2793.99    199.91 o
   1   5  22        5.06       20.37     57.22 o
   2   5  22       17.77       77.94     62.51 o
   3   5  22       37.13       45.83     60.82 o
  -4   6  22     1084.65      939.92    146.03 o
  -3   6  22     1887.87     2214.57    161.79 o
  -2   6  22     3410.04     3172.39    233.58 o
  -1   6  22     2334.01     2432.60    203.09 o
   0   6  22     3912.12     3740.99    234.61 o
   1   6  22     2827.29     2973.53    315.43 o
   2   6  22     4941.13     5248.91    290.89 o
  -7   0  23     5295.99     5700.06    449.14 o
  -5   0  23     2566.68     2761.21    282.79 o
  -3   0  23    31780.79    35235.31   1378.80 o
  -1   0  23    16456.16    17951.61    469.70 o
   1   0  23    13532.28    14342.11    744.01 o
   3   0  23     6558.00     7162.66    511.28 o
  -6   1  23      328.06      400.51    102.87 o
  -5   1  23      175.23      169.84    113.07 o
  -4   1  23       14.34      128.75     65.41 o
  -3   1  23        7.53        8.10     42.73 o
  -2   1  23       98.49      118.77     43.06 o
  -1   1  23     2650.90     2646.56    112.79 o
   0   1  23      617.79      495.63     75.68 o
   1   1  23     9527.95     9690.96    501.86 o
   2   1  23      211.41      123.66     71.68 o
   3   1  23    12743.39    12801.29    517.39 o
   4   1  23      423.31      286.31     97.93 o
  -6   2  23      162.27       47.11    100.83 o
  -5   2  23    13420.79    14199.06    510.09 o
  -4   2  23      410.63      287.81     67.26 o
  -3   2  23    13514.28    13417.55    328.64 o
  -2   2  23      453.71      497.81     99.39 o
  -1   2  23    13401.44    13862.79    393.85 o
   0   2  23      148.83      268.54     65.29 o
   1   2  23     9554.72     9697.44    437.14 o
   2   2  23       10.99       -0.02     42.80 o
   3   2  23     3015.54     3015.58    383.85 o
   4   2  23       10.90      -69.94     69.22 o
  -6   3  23      371.89      468.79    155.91 o
  -5   3  23     1555.24     1783.71    231.03 o
  -4   3  23      449.05      516.94     95.73 o
  -3   3  23       68.81       81.90     51.13 o
  -2   3  23       44.13       41.77     45.77 o
  -1   3  23     1419.78     1159.04    134.60 o
   0   3  23      246.39      339.21    152.69 o
   1   3  23     4891.29     4591.63    252.48 o
   2   3  23       49.87       59.00     56.83 o
   3   3  23     4621.15     4869.35    302.96 o
   4   3  23      168.78      320.05    109.18 o
  -5   4  23     9025.79     8939.73    795.80 o
  -4   4  23      437.72      500.37     85.99 o
  -3   4  23     9736.33    10080.45    332.83 o
  -2   4  23      377.73      136.81     76.21 o
  -1   4  23     9807.28     9474.99    390.20 o
   0   4  23      790.00      887.56    127.97 o
   1   4  23     4138.43     3747.56    203.24 o
   2   4  23     1188.90     1020.74    122.72 o
   3   4  23     1498.11     1403.59    310.72 o
  -4   5  23       18.49      -56.70     48.41 o
  -3   5  23        4.67       29.96     51.78 o
  -2   5  23       81.09       97.71     67.21 o
  -1   5  23      337.04      173.72     76.29 o
   0   5  23      404.34      299.83    110.01 o
   1   5  23     2255.73     2131.96    193.50 o
   2   5  23      854.74      344.59     93.94 o
  -3   6  23     6091.45     5897.55    256.23 o
  -2   6  23     2754.46     3039.55    406.37 o
  -1   6  23     5660.00     6210.24    452.90 o
  -6   0  24     2989.06     3253.50    331.12 o
  -4   0  24     3843.80     3222.74    275.57 o
  -2   0  24      365.84      496.06    125.39 o
   0   0  24     1332.55     1426.08    154.13 o
   2   0  24     3933.45     3080.09    332.54 o
  -6   1  24     2468.57     2476.26    205.76 o
  -5   1  24      542.83      361.23     94.01 o
  -4   1  24     6081.14     6294.63    333.79 o
  -3   1  24      670.65      588.18     97.36 o
  -2   1  24    12374.26    13195.00    594.95 o
  -1   1  24      306.97      243.23     54.15 o
   0   1  24    16837.70    18937.34    524.94 o
   1   1  24      492.09      527.23     87.91 o
   2   1  24    11138.88    12840.19    544.94 o
   3   1  24       26.95      -18.42     62.57 o
   4   1  24     7164.91      154.89    123.98 o
  -6   2  24     5598.21     5679.61    305.60 o
  -5   2  24       14.29      -44.48     60.25 o
  -4   2  24     5905.19     6286.62    237.28 o
  -3   2  24        9.30       61.28     50.26 o
  -2   2  24     1280.26     1349.93    113.81 o
  -1   2  24        1.78        3.55     42.13 o
   0   2  24        3.98       45.68     44.55 o
   1   2  24      180.79      170.08     62.05 o
   2   2  24      205.19      237.92     69.90 o
   3   2  24      582.86      377.98    105.71 o
  -5   3  24      363.89      357.21     94.15 o
  -4   3  24     2741.35     2654.58    331.83 o
  -3   3  24       39.02       59.05     48.47 o
  -2   3  24     5769.28     5469.66    245.64 o
  -1   3  24      119.49      187.09     87.57 o
   0   3  24    11480.66    11781.65    455.99 o
   1   3  24      723.43      741.11    103.57 o
   2   3  24     9881.64    11211.55    389.45 o
   3   3  24      152.51      158.50     73.30 o
  -5   4  24      993.75     1237.92    160.25 o
  -4   4  24     4302.85     4543.86    272.22 o
  -3   4  24      354.11      325.89     71.43 o
  -2   4  24     2433.57     2666.31    160.56 o
  -1   4  24      145.51       36.42     83.41 o
   0   4  24      106.35       42.53     60.44 o
   1   4  24        2.49       -1.37     55.53 o
   2   4  24     1016.17      955.96    195.69 o
  -3   5  24     1410.82     1153.06    150.64 o
  -2   5  24     6070.69     6529.80    594.69 o
  -1   5  24     1363.10     1233.41    333.64 o
   0   5  24     5314.10     4653.58    265.56 o
  -5   0  25      698.02      424.50    145.16 o
  -3   0  25     2192.90     2739.24    253.91 o
  -1   0  25     5006.29     5811.61    289.25 o
   1   0  25    10022.75    11597.69    675.90 o
   3   0  25     8781.87    11642.73    718.90 o
  -5   1  25     7272.64     8215.02    381.50 o
  -4   1  25      431.96      570.56    172.86 o
  -3   1  25    11612.36    11717.73    420.06 o
  -2   1  25       12.28       77.81     48.07 o
  -1   1  25    10989.16    11388.46    351.26 o
   0   1  25       27.99       18.64     46.17 o
   1   1  25     3047.91     3024.28    185.46 o
   2   1  25      418.85      664.86    126.53 o
   3   1  25      524.01      403.33    115.76 o
  -5   2  25      321.77      357.05    163.29 o
  -4   2  25       96.39       41.43     96.51 o
  -3   2  25      878.91      899.53    126.48 o
  -2   2  25      105.59      114.58     52.95 o
  -1   2  25     4126.20     4351.75    194.54 o
   0   2  25      146.65      140.84     57.14 o
   1   2  25     9829.59    11552.38    388.29 o
   2   2  25      383.54      288.46     77.84 o
   3   2  25     7248.20     8332.27    620.98 o
  -4   3  25      343.87      393.06    166.90 o
  -3   3  25     7441.10     7476.76    275.27 o
  -2   3  25       20.67        0.84     53.25 o
  -1   3  25     3120.52     3071.68    260.82 o
   0   3  25       71.26       33.98     93.53 o
   1   3  25     3179.83     3204.80    195.18 o
   2   3  25       30.10       55.63     64.43 o
  -4   4  25        7.24       71.10    108.46 o
  -3   4  25     1225.41     1206.34    125.49 o
  -2   4  25       25.63        8.39     49.97 o
  -1   4  25     2297.42     2401.11    197.41 o
   0   4  25      697.80      661.78    120.44 o
  -1   5  25     4701.32     4792.37    390.29 o
  -4   0  26    11825.29    11214.15    600.58 o
   0   0  26     8096.78     9479.89    409.55 o
   2   0  26     5425.37     6629.40    502.65 o
  -4   1  26     2039.28     1969.03    168.45 o
  -3   1  26        1.08      -11.30     84.90 o
  -2   1  26       49.41      105.60     70.60 o
  -1   1  26      269.56      229.40     80.36 o
   0   1  26      456.83      453.01     80.99 o
   1   1  26        0.86       96.51     59.21 o
   2   1  26     2534.66     2512.12    228.60 o
  -4   2  26    11404.07    13065.78    690.18 o
  -3   2  26      136.86       81.58     76.84 o
  -2   2  26     8265.92     8362.73    295.51 o
  -1   2  26       11.71      -27.15     51.59 o
   0   2  26    11719.24    12419.63    485.62 o
   1   2  26       21.04       19.49     53.82 o
   2   2  26     7511.03     8182.37    406.92 o
  -3   3  26        5.27      -18.61     47.90 o
  -2   3  26        6.96      -29.65     46.31 o
  -1   3  26       43.45      148.72     72.76 o
   0   3  26     2365.11     2281.83    200.21 o
   1   3  26      731.49      734.22    130.39 o
  -2   4  26     6313.29     6466.04    325.67 o
  -1   4  26      926.68      992.38    142.23 o
  -3   0  27     5437.43     6459.45    416.18 o
   1   0  27      765.43     1298.14    249.05 o
  -3   1  27     6250.92     6295.30    419.16 o
  -2   1  27      515.47      599.48    146.42 o
  -1   1  27     7980.01     9238.44    401.64 o
   0   1  27      159.18       65.70     59.52 o
   1   1  27     8527.67     8696.06    334.09 o
  -3   2  27     3917.54     3961.89    331.44 o
  -2   2  27       80.17      187.83     61.77 o
  -1   2  27     1073.78     1048.76    148.04 o
   0   2  27       42.81       75.82     74.40 o
 
